# Supplementary material for: 1,8-Di­aza­bicyclo­[5.4.0]undec-7-en-8-ium bromido­(phthalocyaninato)zincate
Source: Acta Crystallogr Sect E Struct Rep Online. 2014 May 24;70(Pt 6):m231–2. doi: 10.1107/S160053681401157X (PMC4051024; doi:10.1107/S160053681401157X)
Supplement: Supplementary file 1 [file e-70-0m231-sup1.cif]

##############################################################################
#                                                                            #
# This CIF contains the data in a paper accepted for publication in          #
# Acta Crystallographica Section E. It conforms to the requirements of       #
# Notes for Authors for Acta Crystallographica Section E, and has been       #
# peer reviewed under the auspices of the IUCr Commission on Journals.       #
#                                                                            #
# Full details of the Crystallographic Information File format               #
# are given in the paper "The Crystallographic Information File (CIF):       #
# a New Standard Archive File for Crystallography" by S. R. Hall, F. H.      #
# Allen and I. D. Brown [Acta Cryst. (1991), A47, 655-685].                  #
#                                                                            #
# The current version of the core CIF dictionary is obtainable from          #
# ftp://ftp.iucr.org/pub/cif_core.dic.                                       #
#                                                                            #
# Software is freely available for graphical display of the structure(s)     #
# in this CIF. For information consult the CIF software page                 #
# http://www.iucr.org/resources/cif/software.                                #
#                                                                            #
# This file may be used for bona fide research purposes within the           #
# scientific community so long as proper attribution is given to the journal # 
# article from which it was obtained.                                        #
#                                                                            #
##############################################################################
data_I
_database_code_depnum_ccdc_archive 'CCDC 1003951'
_audit_creation_method     SHELXL-97
_journal_date_recd_electronic     2014-04-24
_journal_date_accepted     2014-05-19
_journal_name_full     'Acta Crystallographica, Section E'
_journal_year     2014
_journal_volume     70
_journal_issue      6
_journal_page_first     m231
_journal_page_last     m232
_journal_paper_category     QM
_journal_paper_doi     10.1107/S160053681401157X
_journal_coeditor_code     FJ2673
_publ_contact_author_name     'Jan Janczak'
_publ_contact_author_address
;
Institute of Low Temperature and Structural Research,
Polish Academy of Sciences, Ok\'olna 2, Wroc\/law, 50-422, Poland
;
_publ_contact_author_email     'j.janczak@int.pan.wroc.pl'
_publ_contact_author_fax     ?
_publ_contact_author_phone     ?
_publ_section_title
;
1,8-Diazabicyclo[5.4.0]undec-7-en-8-ium bromido(phthalocyaninato)zincate
;
loop_
    _publ_author_name
    _publ_author_footnote
    _publ_author_address
    'Przyby\/l, Bartosz' .
;\
Institute of Low Temperature and Structural Research, Polish Academy of \
Sciences, Ok\'olna 2, Wroc\/law, 50-422, Poland
;
    'Janczak, Jan' .
;\
Institute of Low Temperature and Structural Research, Polish Academy of \
Sciences, Ok\'olna 2, Wroc\/law, 50-422, Poland
;
_chemical_name_systematic
;
1,8-Diazabicyclo[5.4.0]undec-7-en-8-ium bromido(phthalocyaninato)zincate
;
_chemical_name_common     ?
_chemical_formula_moiety     'C9 H17 N2 +, C32 H16 Br N8 Zn -'
_chemical_formula_sum     'C41 H33 Br N10 Zn'
_chemical_formula_iupac     '(C9 H17 N2) [Zn Br (C32 H16 N8)]'
_chemical_formula_weight     811.05
_chemical_melting_point     ?
_symmetry_cell_setting     monoclinic
_symmetry_space_group_name_H-M     'P 21/n'
_symmetry_space_group_name_Hall     '-P 2yn'
loop_
    _symmetry_equiv_pos_as_xyz
    'x, y, z'
    '-x+1/2, y+1/2, -z+1/2'
    '-x, -y, -z'
    'x-1/2, -y-1/2, z-1/2'
_cell_length_a     12.4336(8)
_cell_length_b     22.9278(16)
_cell_length_c     13.3267(9)
_cell_angle_alpha     90.00
_cell_angle_beta     113.266(4)
_cell_angle_gamma     90.00
_cell_volume     3490.2(4)
_cell_formula_units_Z     4
_cell_measurement_reflns_used     3452
_cell_measurement_theta_min     2.60
_cell_measurement_theta_max     27.5
_cell_measurement_temperature     295(2)
_exptl_crystal_description     'parallelepiped'
_exptl_crystal_colour     'blue-violet'
_exptl_crystal_size_max     0.35
_exptl_crystal_size_mid     0.21
_exptl_crystal_size_min     0.19
_exptl_crystal_density_diffrn     1.544
_exptl_crystal_density_meas     1.54
_exptl_crystal_density_method     'floatation'
_exptl_crystal_F_000     1656
_exptl_absorpt_coefficient_mu     1.897
_exptl_absorpt_correction_type     numerical
_exptl_absorpt_process_details
;
(CrysAlis RED; Oxford Diffraction, 2008)
;
_exptl_absorpt_correction_T_min     0.5622
_exptl_absorpt_correction_T_max     0.7251
_exptl_special_details     ?
_diffrn_ambient_temperature     295(2)
_diffrn_radiation_type     MoK\a
_diffrn_radiation_wavelength     0.71073
_diffrn_radiation_source     'fine-focus sealed tube'
_diffrn_radiation_monochromator     graphite
_diffrn_measurement_device_type     'Kuma KM-4 with CCD detector'
_diffrn_measurement_method     '\w scan'
_diffrn_detector_area_resol_mean     ?
_diffrn_reflns_number     42041
_diffrn_reflns_av_R_equivalents     0.0448
_diffrn_reflns_av_sigmaI/netI     0.0779
_diffrn_reflns_theta_min     2.60
_diffrn_reflns_theta_max     28.75
_diffrn_reflns_theta_full     27.50
_diffrn_measured_fraction_theta_max     0.937
_diffrn_measured_fraction_theta_full     0.996
_diffrn_reflns_limit_h_min     -16
_diffrn_reflns_limit_h_max     12
_diffrn_reflns_limit_k_min     -30
_diffrn_reflns_limit_k_max     30
_diffrn_reflns_limit_l_min     -17
_diffrn_reflns_limit_l_max     17
_diffrn_standards_number     ?
_diffrn_standards_interval_count     ?
_diffrn_standards_interval_time     ?
_diffrn_standards_decay_%     ?
_refine_special_details
;
Refinement of <i>F</i>^2^ against ALL reflections. The weighted <i>R</i>-factor
<i>wR</i> and goodness of fit <i>S</i> are based on <i>F</i>^2^, conventional
<i>R</i>-factors <i>R</i> are based on <i>F</i>, with <i>F</i> set to zero for
negative <i>F</i>^2^. The threshold expression of <i>F</i>^2^ >
\s(<i>F</i>^2^) is used only for calculating <i>R</i>-factors(gt) <i>etc</i>.
and is not relevant to the choice of reflections for refinement.
<i>R</i>-factors based on <i>F</i>^2^ are statistically about twice as large
as those based on <i>F</i>, and <i>R</i>- factors based on ALL data will be
even larger.
;
_reflns_number_total     8492
_reflns_number_gt     4908
_reflns_threshold_expression     I>2\s(I)
_refine_ls_structure_factor_coef     Fsqd
_refine_ls_matrix_type     full
_refine_ls_R_factor_all     0.1124
_refine_ls_R_factor_gt     0.0571
_refine_ls_wR_factor_gt     0.1286
_refine_ls_wR_factor_ref     0.1433
_refine_ls_goodness_of_fit_ref     1.001
_refine_ls_restrained_S_all     1.001
_refine_ls_number_reflns     8492
_refine_ls_number_parameters     478
_refine_ls_number_restraints     0
_refine_ls_hydrogen_treatment     mixed
_refine_ls_weighting_scheme     calc
_refine_ls_weighting_details
         'calc w=1/[\s^2^(Fo^2^)+(0.0760P)^2^+0.0000P] where P=(Fo^2^+2Fc^2^)/3'
_atom_sites_solution_hydrogens     geom
_atom_sites_solution_primary     direct
_atom_sites_solution_secondary     difmap
_refine_ls_shift/su_max     0.000
_refine_ls_shift/su_mean     0.000
_refine_diff_density_max     0.764
_refine_diff_density_min     -1.261
_refine_ls_extinction_method     none
_refine_ls_extinction_coef     ?
loop_
    _atom_type_symbol
    _atom_type_description
    _atom_type_scat_dispersion_real
    _atom_type_scat_dispersion_imag
    _atom_type_scat_source
    'C' 'C' 0.0033 0.0016
                         'International Tables Vol C Tables 4.2.6.8 and 6.1.1.4'
    'H' 'H' 0.0000 0.0000
                         'International Tables Vol C Tables 4.2.6.8 and 6.1.1.4'
    'N' 'N' 0.0061 0.0033
                         'International Tables Vol C Tables 4.2.6.8 and 6.1.1.4'
    'Br' 'Br' -0.2901 2.4595
                         'International Tables Vol C Tables 4.2.6.8 and 6.1.1.4'
    'Zn' 'Zn' 0.2839 1.4301
                         'International Tables Vol C Tables 4.2.6.8 and 6.1.1.4'
_computing_data_collection
;
CrysAlis CCD (Oxford Diffraction, 2008)
;
_computing_cell_refinement
;
CrysAlis RED (Oxford Diffraction, 2008)
;
_computing_data_reduction
;
CrysAlis RED (Oxford Diffraction, 2008)
;
_computing_structure_solution     'SHELXS97 (Sheldrick, 2008)'
_computing_structure_refinement     'SHELXL97 (Sheldrick, 2008)'
_computing_molecular_graphics     'DIAMOND (Brandenburg & Putz, 2006)'
_computing_publication_material     'SHELXL97 (Sheldrick, 2008)'
loop_
    _atom_site_type_symbol
    _atom_site_label
    _atom_site_fract_x
    _atom_site_fract_y
    _atom_site_fract_z
    _atom_site_U_iso_or_equiv
    _atom_site_adp_type
    _atom_site_calc_flag
    _atom_site_refinement_flags
    _atom_site_occupancy
    _atom_site_symmetry_multiplicity
    _atom_site_disorder_assembly
    _atom_site_disorder_group
    Zn Zn1 0.45113(3) 0.025014(16) 0.31931(3) 0.02443(12) Uani d . 1 1 . .
    Br Br1 0.34125(5) 0.06134(3) 0.13296(5) 0.07214(19) Uani d . 1 1 . .
    N N1 0.4406(2) 0.14541(12) 0.4657(2) 0.0260(6) Uani d . 1 1 . .
    N N2 0.3569(2) 0.04946(12) 0.4069(2) 0.0262(6) Uani d . 1 1 . .
    N N3 0.2243(2) -0.03246(12) 0.3688(2) 0.0266(6) Uani d . 1 1 . .
    N N4 0.3855(2) -0.05667(12) 0.3176(2) 0.0257(6) Uani d . 1 1 . .
    N N5 0.5072(2) -0.11056(12) 0.2462(2) 0.0274(7) Uani d . 1 1 . .
    N N6 0.5907(2) -0.01490(11) 0.3055(2) 0.0241(6) Uani d . 1 1 . .
    N N7 0.7220(2) 0.06751(12) 0.3406(2) 0.0255(6) Uani d . 1 1 . .
    N N8 0.5615(2) 0.09175(12) 0.3933(2) 0.0255(6) Uani d . 1 1 . .
    C C1 0.3601(3) 0.10425(14) 0.4491(3) 0.0241(7) Uani d . 1 1 . .
    C C2 0.2578(3) 0.11214(15) 0.4761(3) 0.0254(7) Uani d . 1 1 . .
    C C3 0.2179(3) 0.15852(16) 0.5191(3) 0.0360(9) Uani d . 1 1 . .
    H H3 0.2594 0.1934 0.5376 0.043 Uiso calc R 1 1 . .
    C C4 0.1140(3) 0.15119(18) 0.5335(3) 0.0392(10) Uani d . 1 1 . .
    H H4 0.0851 0.1817 0.5615 0.047 Uiso calc R 1 1 . .
    C C5 0.0527(3) 0.09887(18) 0.5065(3) 0.0374(9) Uani d . 1 1 . .
    H H5 -0.0170 0.0953 0.5163 0.045 Uiso calc R 1 1 . .
    C C6 0.0927(3) 0.05206(16) 0.4655(3) 0.0310(8) Uani d . 1 1 . .
    H H6 0.0522 0.0169 0.4497 0.037 Uiso calc R 1 1 . .
    C C7 0.1959(3) 0.05924(15) 0.4485(3) 0.0257(8) Uani d . 1 1 . .
    C C8 0.2596(3) 0.02122(15) 0.4053(3) 0.0257(7) Uani d . 1 1 . .
    C C9 0.2820(3) -0.06799(14) 0.3283(3) 0.0259(8) Uani d . 1 1 . .
    C C10 0.2418(3) -0.12622(15) 0.2871(3) 0.0282(8) Uani d . 1 1 . .
    C C11 0.1426(3) -0.15806(16) 0.2767(3) 0.0351(9) Uani d . 1 1 . .
    H H11 0.0886 -0.1438 0.3030 0.042 Uiso calc R 1 1 . .
    C C12 0.1275(4) -0.21193(17) 0.2256(4) 0.0445(11) Uani d . 1 1 . .
    H H12 0.0614 -0.2339 0.2167 0.053 Uiso calc R 1 1 . .
    C C13 0.2086(4) -0.23419(18) 0.1871(4) 0.0460(11) Uani d . 1 1 . .
    H H13 0.1959 -0.2707 0.1542 0.055 Uiso calc R 1 1 . .
    C C14 0.3078(3) -0.20285(15) 0.1971(3) 0.0376(9) Uani d . 1 1 . .
    H H14 0.3614 -0.2172 0.1704 0.045 Uiso calc R 1 1 . .
    C C15 0.3235(3) -0.14865(15) 0.2493(3) 0.0282(8) Uani d . 1 1 . .
    C C16 0.4146(3) -0.10403(14) 0.2715(3) 0.0274(8) Uani d . 1 1 . .
    C C17 0.5885(3) -0.06958(14) 0.2633(3) 0.0260(8) Uani d . 1 1 . .
    C C18 0.6887(3) -0.07754(16) 0.2344(3) 0.0295(8) Uani d . 1 1 . .
    C C19 0.7285(3) -0.12345(17) 0.1915(3) 0.0371(9) Uani d . 1 1 . .
    H H19 0.6885 -0.1588 0.1745 0.044 Uiso calc R 1 1 . .
    C C20 0.8312(4) -0.11469(19) 0.1750(4) 0.0459(11) Uani d . 1 1 . .
    H H20 0.8592 -0.1448 0.1453 0.055 Uiso calc R 1 1 . .
    C C21 0.8930(3) -0.06286(18) 0.2010(3) 0.0402(10) Uani d . 1 1 . .
    H H21 0.9618 -0.0591 0.1897 0.048 Uiso calc R 1 1 . .
    C C22 0.8530(3) -0.01619(17) 0.2442(3) 0.0324(8) Uani d . 1 1 . .
    H H22 0.8930 0.0191 0.2604 0.039 Uiso calc R 1 1 . .
    C C23 0.7526(3) -0.02415(15) 0.2619(3) 0.0285(8) Uani d . 1 1 . .
    C C24 0.6867(3) 0.01334(14) 0.3065(3) 0.0240(7) Uani d . 1 1 . .
    C C25 0.6642(3) 0.10279(14) 0.3824(3) 0.0238(7) Uani d . 1 1 . .
    C C26 0.7048(3) 0.16120(14) 0.4240(3) 0.0259(8) Uani d . 1 1 . .
    C C27 0.8037(3) 0.19329(16) 0.4326(3) 0.0325(9) Uani d . 1 1 . .
    H H27 0.8576 0.1789 0.4064 0.039 Uiso calc R 1 1 . .
    C C28 0.8176(3) 0.24766(17) 0.4819(3) 0.0388(10) Uani d . 1 1 . .
    H H28 0.8823 0.2702 0.4885 0.047 Uiso calc R 1 1 . .
    C C29 0.7384(3) 0.26927(16) 0.5212(3) 0.0386(9) Uani d . 1 1 . .
    H H29 0.7520 0.3054 0.5556 0.046 Uiso calc R 1 1 . .
    C C30 0.6399(3) 0.23853(15) 0.5107(3) 0.0343(9) Uani d . 1 1 . .
    H H30 0.5853 0.2538 0.5351 0.041 Uiso calc R 1 1 . .
    C C31 0.6246(3) 0.18372(14) 0.4624(3) 0.0253(8) Uani d . 1 1 . .
    C C32 0.5330(3) 0.13890(14) 0.4404(3) 0.0226(7) Uani d . 1 1 . .
    N N9 0.2108(3) -0.14631(15) -0.0847(3) 0.0429(8) Uani d . 1 1 . .
    C C34 0.3084(4) -0.1587(2) -0.1199(4) 0.0594(13) Uani d . 1 1 . .
    H H34A 0.3181 -0.2006 -0.1233 0.089 Uiso calc R 1 1 . .
    H H34B 0.2896 -0.1429 -0.1923 0.089 Uiso calc R 1 1 . .
    C C35 0.4196(4) -0.1325(2) -0.0422(4) 0.0561(12) Uani d . 1 1 . .
    H H35A 0.4797 -0.1363 -0.0710 0.084 Uiso calc R 1 1 . .
    H H35B 0.4458 -0.1530 0.0271 0.084 Uiso calc R 1 1 . .
    C C36 0.4004(4) -0.0697(2) -0.0254(4) 0.0532(12) Uani d . 1 1 . .
    H H36A 0.4691 -0.0541 0.0332 0.080 Uiso calc R 1 1 . .
    H H36B 0.3888 -0.0480 -0.0914 0.080 Uiso calc R 1 1 . .
    N N10 0.3005(3) -0.06292(16) 0.0010(3) 0.0476(9) Uani d . 1 1 . .
    H H10 0.2977(9) -0.0324(8) 0.0388(8) 0.057 Uiso calc R 1 1 . .
    C C37 0.2124(3) -0.09974(18) -0.0279(3) 0.0395(10) Uani d . 1 1 . .
    C C38 0.1153(4) -0.0872(2) 0.0084(4) 0.0559(12) Uani d . 1 1 . .
    H H38A 0.1389 -0.0553 0.0602 0.084 Uiso calc R 1 1 . .
    H H38B 0.1036 -0.1212 0.0461 0.084 Uiso calc R 1 1 . .
    C C39 -0.0027(4) -0.0713(2) -0.0856(4) 0.0540(12) Uani d . 1 1 . .
    H H39A -0.0530 -0.0533 -0.0543 0.081 Uiso calc R 1 1 . .
    H H39B 0.0121 -0.0426 -0.1321 0.081 Uiso calc R 1 1 . .
    C C40 -0.0669(4) -0.1216(2) -0.1551(4) 0.0629(14) Uani d . 1 1 . .
    H H40A -0.0897 -0.1479 -0.1100 0.094 Uiso calc R 1 1 . .
    H H40B -0.1382 -0.1068 -0.2117 0.094 Uiso calc R 1 1 . .
    C C41 -0.0026(4) -0.1557(2) -0.2082(4) 0.0668(15) Uani d . 1 1 . .
    H H41A 0.0188 -0.1299 -0.2549 0.100 Uiso calc R 1 1 . .
    H H41B -0.0548 -0.1852 -0.2545 0.100 Uiso calc R 1 1 . .
    C C42 0.1090(4) -0.18605(19) -0.1279(4) 0.0546(12) Uani d . 1 1 . .
    H H42A 0.0936 -0.2018 -0.0673 0.082 Uiso calc R 1 1 . .
    H H42B 0.1281 -0.2184 -0.1648 0.082 Uiso calc R 1 1 . .
loop_
    _atom_site_aniso_label
    _atom_site_aniso_U_11
    _atom_site_aniso_U_22
    _atom_site_aniso_U_33
    _atom_site_aniso_U_12
    _atom_site_aniso_U_13
    _atom_site_aniso_U_23
    Zn1 0.0227(2) 0.0204(2) 0.0316(2) -0.00134(17) 0.01218(17) -0.00316(18)
    Br1 0.0702(4) 0.0754(4) 0.0621(4) 0.0065(3) 0.0168(3) 0.0066(3)
    N1 0.0239(15) 0.0223(15) 0.0314(17) 0.0007(12) 0.0104(13) -0.0021(13)
    N2 0.0263(15) 0.0239(15) 0.0305(16) -0.0017(12) 0.0136(13) 0.0001(13)
    N3 0.0244(15) 0.0224(15) 0.0341(17) -0.0033(12) 0.0128(13) -0.0002(13)
    N4 0.0275(16) 0.0212(15) 0.0307(16) -0.0026(12) 0.0141(13) -0.0024(13)
    N5 0.0256(15) 0.0246(15) 0.0293(17) 0.0032(13) 0.0079(13) -0.0016(13)
    N6 0.0220(14) 0.0210(15) 0.0287(16) 0.0013(11) 0.0094(13) -0.0008(12)
    N7 0.0227(15) 0.0253(15) 0.0293(16) 0.0009(12) 0.0111(13) -0.0002(13)
    N8 0.0237(15) 0.0221(14) 0.0309(17) -0.0018(12) 0.0111(13) -0.0019(13)
    C1 0.0236(17) 0.0230(17) 0.0250(18) 0.0022(14) 0.0089(15) 0.0004(15)
    C2 0.0193(17) 0.0291(18) 0.0270(19) 0.0036(14) 0.0083(15) 0.0006(15)
    C3 0.035(2) 0.028(2) 0.043(2) 0.0000(17) 0.0139(19) -0.0059(18)
    C4 0.033(2) 0.042(2) 0.048(3) 0.0118(18) 0.022(2) -0.001(2)
    C5 0.028(2) 0.048(2) 0.039(2) 0.0058(18) 0.0154(18) 0.0071(19)
    C6 0.0262(19) 0.035(2) 0.034(2) -0.0013(16) 0.0144(17) 0.0067(17)
    C7 0.0234(18) 0.0280(19) 0.0252(19) 0.0026(15) 0.0088(15) 0.0022(15)
    C8 0.0224(17) 0.0276(18) 0.0277(18) -0.0003(15) 0.0104(15) 0.0063(16)
    C9 0.0239(18) 0.0228(17) 0.0289(19) -0.0020(14) 0.0082(16) 0.0025(15)
    C10 0.0273(19) 0.0231(18) 0.030(2) -0.0029(15) 0.0061(16) 0.0034(15)
    C11 0.035(2) 0.030(2) 0.036(2) -0.0078(17) 0.0096(18) 0.0049(17)
    C12 0.037(2) 0.035(2) 0.052(3) -0.0131(18) 0.007(2) 0.002(2)
    C13 0.053(3) 0.030(2) 0.049(3) -0.012(2) 0.015(2) -0.011(2)
    C14 0.041(2) 0.0218(19) 0.044(2) -0.0011(17) 0.0099(19) -0.0040(17)
    C15 0.0302(19) 0.0231(18) 0.0266(19) -0.0028(15) 0.0063(16) 0.0011(15)
    C16 0.0285(19) 0.0202(17) 0.0297(19) 0.0030(15) 0.0074(16) 0.0030(15)
    C17 0.0262(18) 0.0240(17) 0.0233(18) 0.0032(15) 0.0051(15) -0.0005(15)
    C18 0.0252(19) 0.0313(19) 0.0268(19) 0.0051(15) 0.0049(16) -0.0023(16)
    C19 0.036(2) 0.034(2) 0.041(2) 0.0067(17) 0.0140(19) -0.0100(18)
    C20 0.046(3) 0.043(2) 0.053(3) 0.009(2) 0.025(2) -0.014(2)
    C21 0.034(2) 0.050(3) 0.041(2) 0.0038(19) 0.019(2) -0.002(2)
    C22 0.0306(19) 0.035(2) 0.034(2) 0.0060(16) 0.0157(17) 0.0019(17)
    C23 0.0282(18) 0.0276(18) 0.0288(19) 0.0018(16) 0.0102(16) 0.0024(16)
    C24 0.0234(17) 0.0253(18) 0.0240(18) 0.0027(14) 0.0101(15) 0.0008(14)
    C25 0.0205(17) 0.0227(17) 0.0287(19) -0.0007(14) 0.0102(15) 0.0011(15)
    C26 0.0233(17) 0.0208(17) 0.0295(19) -0.0021(14) 0.0062(15) 0.0028(15)
    C27 0.0269(19) 0.032(2) 0.039(2) -0.0040(16) 0.0133(17) 0.0049(17)
    C28 0.033(2) 0.029(2) 0.049(3) -0.0078(17) 0.0103(19) 0.0070(19)
    C29 0.038(2) 0.0238(19) 0.047(2) -0.0064(17) 0.009(2) -0.0039(18)
    C30 0.035(2) 0.0235(19) 0.042(2) 0.0027(16) 0.0131(18) -0.0008(17)
    C31 0.0243(18) 0.0190(17) 0.0286(19) -0.0013(14) 0.0062(15) 0.0015(14)
    C32 0.0195(16) 0.0198(16) 0.0267(18) 0.0012(13) 0.0071(15) -0.0004(14)
    N9 0.043(2) 0.043(2) 0.041(2) 0.0002(17) 0.0150(17) 0.0038(17)
    C34 0.070(3) 0.060(3) 0.059(3) 0.004(3) 0.038(3) -0.002(3)
    C35 0.047(3) 0.066(3) 0.059(3) 0.008(2) 0.025(2) 0.013(3)
    C36 0.034(2) 0.072(3) 0.044(3) -0.006(2) 0.005(2) 0.014(2)
    N10 0.046(2) 0.050(2) 0.037(2) -0.0004(18) 0.0054(17) 0.0001(17)
    C37 0.036(2) 0.045(2) 0.031(2) 0.0023(19) 0.0059(18) 0.0049(19)
    C38 0.055(3) 0.070(3) 0.044(3) 0.015(2) 0.021(2) 0.007(2)
    C39 0.045(3) 0.054(3) 0.067(3) 0.007(2) 0.026(3) 0.019(2)
    C40 0.042(3) 0.057(3) 0.078(4) -0.003(2) 0.011(3) 0.021(3)
    C41 0.053(3) 0.050(3) 0.070(4) -0.014(2) -0.005(3) 0.002(3)
    C42 0.056(3) 0.039(2) 0.061(3) -0.009(2) 0.015(2) 0.006(2)
_geom_special_details
;
All e.s.d.'s (except the e.s.d. in the dihedral angle between two l.s. planes)
are estimated using the full covariance matrix. The cell e.s.d.'s are taken
into account individually in the estimation of e.s.d.'s in distances, angles
and torsion angles; correlations between e.s.d.'s in cell parameters are only
used when they are defined by crystal symmetry. An approximate (isotropic)
treatment of cell e.s.d.'s is used for estimating e.s.d.'s involving l.s.
planes.
;
loop_
    _geom_bond_atom_site_label_1
    _geom_bond_atom_site_label_2
    _geom_bond_site_symmetry_2
    _geom_bond_distance
    _geom_bond_publ_flag
    Zn1 N2 . 2.032(3) yes
    Zn1 N8 . 2.032(3) yes
    Zn1 N6 . 2.034(3) yes
    Zn1 N4 . 2.040(3) yes
    Zn1 Br1 . 2.4591(7) yes
    N1 C32 . 1.327(4) ?
    N1 C1 . 1.328(4) ?
    N2 C8 . 1.366(4) ?
    N2 C1 . 1.370(4) ?
    N3 C8 . 1.332(4) ?
    N3 C9 . 1.333(4) ?
    N4 C16 . 1.365(4) ?
    N4 C9 . 1.374(4) ?
    N5 C16 . 1.330(4) ?
    N5 C17 . 1.332(4) ?
    N6 C24 . 1.353(4) ?
    N6 C17 . 1.370(4) ?
    N7 C24 . 1.336(4) ?
    N7 C25 . 1.341(4) ?
    N8 C32 . 1.365(4) ?
    N8 C25 . 1.365(4) ?
    C1 C2 . 1.465(4) ?
    C2 C3 . 1.389(5) ?
    C2 C7 . 1.405(5) ?
    C3 C4 . 1.389(5) ?
    C3 H3 . 0.9300 ?
    C4 C5 . 1.390(6) ?
    C4 H4 . 0.9300 ?
    C5 C6 . 1.383(5) ?
    C5 H5 . 0.9300 ?
    C6 C7 . 1.397(5) ?
    C6 H6 . 0.9300 ?
    C7 C8 . 1.442(5) ?
    C9 C10 . 1.455(5) ?
    C10 C11 . 1.393(5) ?
    C10 C15 . 1.398(5) ?
    C11 C12 . 1.387(5) ?
    C11 H11 . 0.9300 ?
    C12 C13 . 1.396(6) ?
    C12 H12 . 0.9300 ?
    C13 C14 . 1.388(5) ?
    C13 H13 . 0.9300 ?
    C14 C15 . 1.400(5) ?
    C14 H14 . 0.9300 ?
    C15 C16 . 1.467(5) ?
    C17 C18 . 1.454(5) ?
    C18 C19 . 1.379(5) ?
    C18 C23 . 1.426(5) ?
    C19 C20 . 1.393(5) ?
    C19 H19 . 0.9300 ?
    C20 C21 . 1.383(6) ?
    C20 H20 . 0.9300 ?
    C21 C22 . 1.396(5) ?
    C21 H21 . 0.9300 ?
    C22 C23 . 1.370(5) ?
    C22 H22 . 0.9300 ?
    C23 C24 . 1.466(5) ?
    C25 C26 . 1.461(5) ?
    C26 C31 . 1.388(5) ?
    C26 C27 . 1.398(5) ?
    C27 C28 . 1.388(5) ?
    C27 H27 . 0.9300 ?
    C28 C29 . 1.378(5) ?
    C28 H28 . 0.9300 ?
    C29 C30 . 1.371(5) ?
    C29 H29 . 0.9300 ?
    C30 C31 . 1.390(5) ?
    C30 H30 . 0.9300 ?
    C31 C32 . 1.475(4) ?
    N9 C37 . 1.304(5) ?
    N9 C42 . 1.479(5) ?
    N9 C34 . 1.492(5) ?
    C34 C35 . 1.488(6) ?
    C34 H34A . 0.9700 ?
    C34 H34B . 0.9700 ?
    C35 C36 . 1.491(6) ?
    C35 H35A . 0.9700 ?
    C35 H35B . 0.9700 ?
    C36 N10 . 1.428(5) ?
    C36 H36A . 0.9700 ?
    C36 H36B . 0.9700 ?
    N10 C37 . 1.314(5) ?
    N10 H10 . 0.87(2) ?
    C37 C38 . 1.495(6) ?
    C38 C39 . 1.551(6) ?
    C38 H38A . 0.9700 ?
    C38 H38B . 0.9700 ?
    C39 C40 . 1.496(7) ?
    C39 H39A . 0.9700 ?
    C39 H39B . 0.9700 ?
    C40 C41 . 1.483(7) ?
    C40 H40A . 0.9700 ?
    C40 H40B . 0.9700 ?
    C41 C42 . 1.544(6) ?
    C41 H41A . 0.9700 ?
    C41 H41B . 0.9700 ?
    C42 H42A . 0.9700 ?
    C42 H42B . 0.9700 ?
loop_
    _geom_angle_atom_site_label_1
    _geom_angle_atom_site_label_2
    _geom_angle_atom_site_label_3
    _geom_angle_site_symmetry_1
    _geom_angle_site_symmetry_3
    _geom_angle
    _geom_angle_publ_flag
    N2 Zn1 N8 . . 86.86(11) yes
    N2 Zn1 N6 . . 151.95(12) ?
    N8 Zn1 N6 . . 86.90(11) yes
    N2 Zn1 N4 . . 86.61(11) yes
    N8 Zn1 N4 . . 152.57(12) ?
    N6 Zn1 N4 . . 86.44(11) yes
    N2 Zn1 Br1 . . 105.68(8) yes
    N8 Zn1 Br1 . . 103.56(8) yes
    N6 Zn1 Br1 . . 102.38(8) yes
    N4 Zn1 Br1 . . 103.85(8) yes
    C32 N1 C1 . . 123.2(3) ?
    C8 N2 C1 . . 108.8(3) ?
    C8 N2 Zn1 . . 124.7(2) ?
    C1 N2 Zn1 . . 124.0(2) ?
    C8 N3 C9 . . 124.1(3) ?
    C16 N4 C9 . . 108.8(3) ?
    C16 N4 Zn1 . . 124.0(2) ?
    C9 N4 Zn1 . . 124.0(2) ?
    C16 N5 C17 . . 123.4(3) ?
    C24 N6 C17 . . 108.5(3) ?
    C24 N6 Zn1 . . 124.4(2) ?
    C17 N6 Zn1 . . 124.7(2) ?
    C24 N7 C25 . . 123.0(3) ?
    C32 N8 C25 . . 109.0(3) ?
    C32 N8 Zn1 . . 124.8(2) ?
    C25 N8 Zn1 . . 124.6(2) ?
    N1 C1 N2 . . 128.1(3) ?
    N1 C1 C2 . . 122.8(3) ?
    N2 C1 C2 . . 109.1(3) ?
    C3 C2 C7 . . 121.4(3) ?
    C3 C2 C1 . . 133.0(3) ?
    C7 C2 C1 . . 105.6(3) ?
    C2 C3 C4 . . 117.8(3) ?
    C2 C3 H3 . . 121.1 ?
    C4 C3 H3 . . 121.1 ?
    C3 C4 C5 . . 120.9(3) ?
    C3 C4 H4 . . 119.6 ?
    C5 C4 H4 . . 119.6 ?
    C6 C5 C4 . . 121.7(3) ?
    C6 C5 H5 . . 119.1 ?
    C4 C5 H5 . . 119.1 ?
    C5 C6 C7 . . 117.9(3) ?
    C5 C6 H6 . . 121.0 ?
    C7 C6 H6 . . 121.0 ?
    C6 C7 C2 . . 120.2(3) ?
    C6 C7 C8 . . 132.7(3) ?
    C2 C7 C8 . . 107.2(3) ?
    N3 C8 N2 . . 127.3(3) ?
    N3 C8 C7 . . 123.4(3) ?
    N2 C8 C7 . . 109.3(3) ?
    N3 C9 N4 . . 127.1(3) ?
    N3 C9 C10 . . 123.6(3) ?
    N4 C9 C10 . . 109.3(3) ?
    C11 C10 C15 . . 120.8(3) ?
    C11 C10 C9 . . 132.6(3) ?
    C15 C10 C9 . . 106.5(3) ?
    C12 C11 C10 . . 117.3(4) ?
    C12 C11 H11 . . 121.4 ?
    C10 C11 H11 . . 121.4 ?
    C11 C12 C13 . . 121.9(4) ?
    C11 C12 H12 . . 119.0 ?
    C13 C12 H12 . . 119.0 ?
    C14 C13 C12 . . 121.3(4) ?
    C14 C13 H13 . . 119.4 ?
    C12 C13 H13 . . 119.4 ?
    C13 C14 C15 . . 116.8(4) ?
    C13 C14 H14 . . 121.6 ?
    C15 C14 H14 . . 121.6 ?
    C10 C15 C14 . . 121.8(3) ?
    C10 C15 C16 . . 106.5(3) ?
    C14 C15 C16 . . 131.6(3) ?
    N5 C16 N4 . . 127.9(3) ?
    N5 C16 C15 . . 123.2(3) ?
    N4 C16 C15 . . 109.0(3) ?
    N5 C17 N6 . . 127.4(3) ?
    N5 C17 C18 . . 122.5(3) ?
    N6 C17 C18 . . 110.0(3) ?
    C19 C18 C23 . . 120.4(3) ?
    C19 C18 C17 . . 133.7(3) ?
    C23 C18 C17 . . 105.9(3) ?
    C18 C19 C20 . . 117.2(4) ?
    C18 C19 H19 . . 121.4 ?
    C20 C19 H19 . . 121.4 ?
    C21 C20 C19 . . 122.5(4) ?
    C21 C20 H20 . . 118.8 ?
    C19 C20 H20 . . 118.8 ?
    C20 C21 C22 . . 120.6(4) ?
    C20 C21 H21 . . 119.7 ?
    C22 C21 H21 . . 119.7 ?
    C23 C22 C21 . . 117.7(4) ?
    C23 C22 H22 . . 121.1 ?
    C21 C22 H22 . . 121.1 ?
    C22 C23 C18 . . 121.5(3) ?
    C22 C23 C24 . . 133.2(3) ?
    C18 C23 C24 . . 105.3(3) ?
    N7 C24 N6 . . 128.2(3) ?
    N7 C24 C23 . . 121.5(3) ?
    N6 C24 C23 . . 110.3(3) ?
    N7 C25 N8 . . 127.6(3) ?
    N7 C25 C26 . . 123.3(3) ?
    N8 C25 C26 . . 109.0(3) ?
    C31 C26 C27 . . 120.7(3) ?
    C31 C26 C25 . . 106.9(3) ?
    C27 C26 C25 . . 132.3(3) ?
    C28 C27 C26 . . 116.9(3) ?
    C28 C27 H27 . . 121.5 ?
    C26 C27 H27 . . 121.5 ?
    C29 C28 C27 . . 121.9(3) ?
    C29 C28 H28 . . 119.0 ?
    C27 C28 H28 . . 119.0 ?
    C30 C29 C28 . . 121.3(4) ?
    C30 C29 H29 . . 119.3 ?
    C28 C29 H29 . . 119.3 ?
    C29 C30 C31 . . 117.7(4) ?
    C29 C30 H30 . . 121.1 ?
    C31 C30 H30 . . 121.1 ?
    C26 C31 C30 . . 121.3(3) ?
    C26 C31 C32 . . 106.1(3) ?
    C30 C31 C32 . . 132.5(3) ?
    N1 C32 N8 . . 127.9(3) ?
    N1 C32 C31 . . 123.3(3) ?
    N8 C32 C31 . . 108.9(3) ?
    C37 N9 C42 . . 123.1(4) ?
    C37 N9 C34 . . 120.7(4) ?
    C42 N9 C34 . . 115.9(4) ?
    C35 C34 N9 . . 110.6(4) ?
    C35 C34 H34A . . 109.5 ?
    N9 C34 H34A . . 109.5 ?
    C35 C34 H34B . . 109.5 ?
    N9 C34 H34B . . 109.5 ?
    H34A C34 H34B . . 108.1 ?
    C34 C35 C36 . . 109.6(4) ?
    C34 C35 H35A . . 109.8 ?
    C36 C35 H35A . . 109.8 ?
    C34 C35 H35B . . 109.8 ?
    C36 C35 H35B . . 109.8 ?
    H35A C35 H35B . . 108.2 ?
    N10 C36 C35 . . 110.4(4) ?
    N10 C36 H36A . . 109.6 ?
    C35 C36 H36A . . 109.6 ?
    N10 C36 H36B . . 109.6 ?
    C35 C36 H36B . . 109.6 ?
    H36A C36 H36B . . 108.1 ?
    C37 N10 C36 . . 124.3(4) ?
    C37 N10 H10 . . 118.0(10)
                           ?
    C36 N10 H10 . . 118.0(10)
                           ?
    N9 C37 N10 . . 121.2(4) ?
    N9 C37 C38 . . 121.0(4) ?
    N10 C37 C38 . . 117.9(4) ?
    C37 C38 C39 . . 114.3(4) ?
    C37 C38 H38A . . 108.7 ?
    C39 C38 H38A . . 108.7 ?
    C37 C38 H38B . . 108.7 ?
    C39 C38 H38B . . 108.7 ?
    H38A C38 H38B . . 107.6 ?
    C40 C39 C38 . . 114.9(4) ?
    C40 C39 H39A . . 108.5 ?
    C38 C39 H39A . . 108.5 ?
    C40 C39 H39B . . 108.5 ?
    C38 C39 H39B . . 108.5 ?
    H39A C39 H39B . . 107.5 ?
    C41 C40 C39 . . 116.5(4) ?
    C41 C40 H40A . . 108.2 ?
    C39 C40 H40A . . 108.2 ?
    C41 C40 H40B . . 108.2 ?
    C39 C40 H40B . . 108.2 ?
    H40A C40 H40B . . 107.3 ?
    C40 C41 C42 . . 114.4(5) ?
    C40 C41 H41A . . 108.7 ?
    C42 C41 H41A . . 108.7 ?
    C40 C41 H41B . . 108.7 ?
    C42 C41 H41B . . 108.7 ?
    H41A C41 H41B . . 107.6 ?
    N9 C42 C41 . . 112.9(3) ?
    N9 C42 H42A . . 109.0 ?
    C41 C42 H42A . . 109.0 ?
    N9 C42 H42B . . 109.0 ?
    C41 C42 H42B . . 109.0 ?
    H42A C42 H42B . . 107.8 ?
loop_
    _geom_hbond_atom_site_label_D
    _geom_hbond_atom_site_label_H
    _geom_hbond_atom_site_label_A
    _geom_hbond_site_symmetry_A
    _geom_hbond_distance_DH
    _geom_hbond_distance_HA
    _geom_hbond_distance_DA
    _geom_hbond_angle_DHA
    _geom_hbond_publ_flag
    N10 H10 Br1 . 0.87(2) 2.44(2) 3.281(4) 163(2) yes
_iucr_refine_instructions_details
;
TITL Zn1AmSH in P2(1)/n
CELL 0.71073  12.4336  22.9278  13.3267  90.000 113.266  90.000
ZERR    4.00   0.0008   0.0016   0.0009   0.000   0.004   0.000
LATT  1
SYMM 0.5-X, 0.5+Y, 0.5-Z
SFAC C H N Br1 Zn
UNIT 164 132 40 4 4
OMIT -4
ACTA 55
L.S. 4
BOND $H
HTAB 2
HTAB N10 Br1
FMAP 2
PLAN 20
SIZE 0.35 0.21 0.19
WGHT    0.076000
FVAR       0.09060
MOLE   1
Zn1   5    0.451133    0.025013    0.319314    11.00000    0.02267    0.02039 =
         0.03158   -0.00316    0.01217   -0.00134
BR1   4    0.341253    0.061343    0.132965    11.00000    0.07016    0.07533 =
         0.06211    0.00657    0.01673    0.00653
N1    3    0.440585    0.145411    0.465656    11.00000    0.02382    0.02239 =
         0.03144   -0.00209    0.01039    0.00074
N2    3    0.356918    0.049477    0.406884    11.00000    0.02631    0.02379 =
         0.03055    0.00014    0.01354   -0.00153
N3    3    0.224315   -0.032463    0.368818    11.00000    0.02447    0.02246 =
         0.03405   -0.00027    0.01285   -0.00337
N4    3    0.385494   -0.056674    0.317564    11.00000    0.02745    0.02124 =
         0.03067   -0.00236    0.01402   -0.00257
N5    3    0.507174   -0.110563    0.246152    11.00000    0.02559    0.02465 =
         0.02928   -0.00152    0.00790    0.00320
N6    3    0.590753   -0.014889    0.305453    11.00000    0.02199    0.02100 =
         0.02873   -0.00077    0.00943    0.00134
N7    3    0.722021    0.067514    0.340571    11.00000    0.02275    0.02518 =
         0.02927   -0.00019    0.01110    0.00094
N8    3    0.561497    0.091753    0.393342    11.00000    0.02369    0.02212 =
         0.03100   -0.00192    0.01119   -0.00180
C1    1    0.360153    0.104246    0.449085    11.00000    0.02361    0.02292 =
         0.02504    0.00033    0.00885    0.00222
C2    1    0.257791    0.112150    0.476130    11.00000    0.01933    0.02931 =
         0.02696    0.00062    0.00820    0.00363
C3    1    0.217918    0.158530    0.519079    11.00000    0.03532    0.02810 =
         0.04301   -0.00587    0.01384    0.00000
AFIX  43
H3    2    0.259417    0.193377    0.537609    11.00000   -1.20000
AFIX   0
C4    1    0.114014    0.151174    0.533458    11.00000    0.03281    0.04243 =
         0.04831   -0.00092    0.02232    0.01194
AFIX  43
H4    2    0.085060    0.181677    0.561517    11.00000   -1.20000
AFIX   0
C5    1    0.052739    0.098885    0.506509    11.00000    0.02762    0.04755 =
         0.03902    0.00701    0.01539    0.00576
AFIX  43
H5    2   -0.017004    0.095285    0.516276    11.00000   -1.20000
AFIX   0
C6    1    0.092731    0.052046    0.465539    11.00000    0.02629    0.03509 =
         0.03424    0.00664    0.01442   -0.00131
AFIX  43
H6    2    0.052239    0.016860    0.449796    11.00000   -1.20000
AFIX   0
C7    1    0.195850    0.059242    0.448543    11.00000    0.02331    0.02784 =
         0.02528    0.00213    0.00881    0.00250
C8    1    0.259560    0.021226    0.405297    11.00000    0.02238    0.02763 =
         0.02765    0.00622    0.01040   -0.00030
C9    1    0.282016   -0.067998    0.328323    11.00000    0.02377    0.02281 =
         0.02893    0.00248    0.00810   -0.00208
C10   1    0.241804   -0.126216    0.287114    11.00000    0.02726    0.02317 =
         0.02959    0.00336    0.00624   -0.00286
C11   1    0.142603   -0.158060    0.276727    11.00000    0.03470    0.03033 =
         0.03613    0.00487    0.00953   -0.00786
AFIX  43
H11   2    0.088673   -0.143785    0.303006    11.00000   -1.20000
AFIX   0
C12   1    0.127467   -0.211915    0.225620    11.00000    0.03725    0.03470 =
         0.05185    0.00196    0.00716   -0.01313
AFIX  43
H12   2    0.061383   -0.233838    0.216727    11.00000   -1.20000
AFIX   0
C13   1    0.208613   -0.234194    0.187106    11.00000    0.05338    0.02985 =
         0.04944   -0.01049    0.01497   -0.01187
AFIX  43
H13   2    0.195901   -0.270727    0.154125    11.00000   -1.20000
AFIX   0
C14   1    0.307843   -0.202854    0.197116    11.00000    0.04062    0.02196 =
         0.04387   -0.00399    0.00994   -0.00110
AFIX  43
H14   2    0.361388   -0.217186    0.170421    11.00000   -1.20000
AFIX   0
C15   1    0.323487   -0.148657    0.249295    11.00000    0.03016    0.02313 =
         0.02651    0.00118    0.00626   -0.00278
C16   1    0.414600   -0.104022    0.271542    11.00000    0.02843    0.02027 =
         0.02965    0.00296    0.00737    0.00287
C17   1    0.588466   -0.069584    0.263358    11.00000    0.02623    0.02386 =
         0.02331   -0.00047    0.00506    0.00320
C18   1    0.688656   -0.077536    0.234356    11.00000    0.02522    0.03128 =
         0.02687   -0.00227    0.00491    0.00508
C19   1    0.728499   -0.123437    0.191559    11.00000    0.03558    0.03364 =
         0.04087   -0.00998    0.01408    0.00666
AFIX  43
H19   2    0.688520   -0.158746    0.174477    11.00000   -1.20000
AFIX   0
C20   1    0.831171   -0.114695    0.174981    11.00000    0.04599    0.04340 =
         0.05312   -0.01428    0.02461    0.00875
AFIX  43
H20   2    0.859187   -0.144848    0.145278    11.00000   -1.20000
AFIX   0
C21   1    0.893000   -0.062848    0.201048    11.00000    0.03432    0.04980 =
         0.04052   -0.00222    0.01938    0.00375
AFIX  43
H21   2    0.961843   -0.059043    0.189740    11.00000   -1.20000
AFIX   0
C22   1    0.852942   -0.016174    0.244193    11.00000    0.03051    0.03481 =
         0.03446    0.00184    0.01560    0.00593
AFIX  43
H22   2    0.893012    0.019127    0.260386    11.00000   -1.20000
AFIX   0
C23   1    0.752623   -0.024147    0.261858    11.00000    0.02824    0.02761 =
         0.02864    0.00239    0.01017    0.00178
C24   1    0.686729    0.013339    0.306497    11.00000    0.02332    0.02532 =
         0.02403    0.00082    0.01013    0.00268
C25   1    0.664219    0.102804    0.382354    11.00000    0.02054    0.02278 =
         0.02864    0.00119    0.01023   -0.00062
C26   1    0.704745    0.161197    0.423987    11.00000    0.02337    0.02083 =
         0.02947    0.00281    0.00623   -0.00207
C27   1    0.803671    0.193293    0.432576    11.00000    0.02684    0.03237 =
         0.03864    0.00487    0.01331   -0.00406
AFIX  43
H27   2    0.857614    0.178859    0.406461    11.00000   -1.20000
AFIX   0
C28   1    0.817612    0.247644    0.481841    11.00000    0.03273    0.02921 =
         0.04885    0.00702    0.01018   -0.00778
AFIX  43
H28   2    0.882306    0.270153    0.488493    11.00000   -1.20000
AFIX   0
C29   1    0.738407    0.269267    0.521220    11.00000    0.03849    0.02379 =
         0.04651   -0.00385    0.00924   -0.00655
AFIX  43
H29   2    0.752021    0.305434    0.555597    11.00000   -1.20000
AFIX   0
C30   1    0.639901    0.238519    0.510733    11.00000    0.03504    0.02344 =
         0.04235   -0.00083    0.01312    0.00271
AFIX  43
H30   2    0.585244    0.253809    0.535124    11.00000   -1.20000
AFIX   0
C31   1    0.624545    0.183726    0.462406    11.00000    0.02425    0.01897 =
         0.02858    0.00151    0.00617   -0.00132
C32   1    0.532946    0.138905    0.440346    11.00000    0.01955    0.01971 =
         0.02670   -0.00045    0.00713    0.00113
N9    3    0.210772   -0.146320   -0.084664    11.00000    0.04347    0.04274 =
         0.04090    0.00372    0.01509    0.00012
C34   1    0.308438   -0.158770   -0.119882    11.00000    0.07051    0.06010 =
         0.05909   -0.00162    0.03810    0.00443
AFIX  23
H34A  2    0.318081   -0.200611   -0.123226    11.00000   -1.50000
H34B  2    0.289540   -0.142918   -0.192357    11.00000   -1.50000
AFIX   0
C35   1    0.419632   -0.132507   -0.042163    11.00000    0.04701    0.06565 =
         0.05904    0.01327    0.02457    0.00809
AFIX  23
H35A  2    0.479745   -0.136219   -0.071024    11.00000   -1.50000
H35B  2    0.445904   -0.152945    0.027137    11.00000   -1.50000
AFIX   0
C36   1    0.400429   -0.069701   -0.025451    11.00000    0.03417    0.07224 =
         0.04360    0.01369    0.00529   -0.00625
AFIX  23
H36A  2    0.469012   -0.054121    0.033347    11.00000   -1.50000
H36B  2    0.388950   -0.048009   -0.091392    11.00000   -1.50000
AFIX   0
DFIX 0.87 0.02 N10 H10
N10   3    0.300546   -0.062874    0.000725    11.00000    0.04638    0.05267 =
         0.03539   -0.00031    0.00596    0.00001
H10   2    0.297701   -0.032399    0.038901    11.00000   -1.20000
C37   1    0.212372   -0.099733   -0.027965    11.00000    0.03577    0.04474 =
         0.03090    0.00490    0.00586    0.00203
C38   1    0.115341   -0.087234    0.008364    11.00000    0.05539    0.07001 =
         0.04405    0.00676    0.02154    0.01510
AFIX  23
H38A  2    0.138890   -0.055250    0.060198    11.00000   -1.50000
H38B  2    0.103615   -0.121233    0.046179    11.00000   -1.50000
AFIX   0
C39   1   -0.002718   -0.071305   -0.085651    11.00000    0.04472    0.05444 =
         0.06680    0.01882    0.02637    0.00765
AFIX  23
H39A  2   -0.052931   -0.053235   -0.054367    11.00000   -1.50000
H39B  2    0.012088   -0.042591   -0.132120    11.00000   -1.50000
AFIX   0
C40   1   -0.066922   -0.121577   -0.155035    11.00000    0.04186    0.05688 =
         0.07790    0.02068    0.01071   -0.00311
AFIX  23
H40A  2   -0.089789   -0.147898   -0.109954    11.00000   -1.50000
H40B  2   -0.138175   -0.106793   -0.211644    11.00000   -1.50000
AFIX   0
C41   1   -0.002637   -0.155765   -0.208196    11.00000    0.05256    0.05034 =
         0.07007    0.00233   -0.00491   -0.01437
AFIX  23
H41A  2    0.018821   -0.129914   -0.254892    11.00000   -1.50000
H41B  2   -0.054798   -0.185228   -0.254429    11.00000   -1.50000
AFIX   0
C42   1    0.109023   -0.186042   -0.127840    11.00000    0.05596    0.03941 =
         0.06110    0.00564    0.01506   -0.00871
AFIX  23
H42A  2    0.093599   -0.201790   -0.067275    11.00000   -1.50000
H42B  2    0.128106   -0.218407   -0.164738    11.00000   -1.50000
HKLF 4
REM  Zn1AmSH in P2(1)/n
REM R1 =  0.0571 for   4908 Fo > 4sig(Fo)  and  0.1124 for all   8492 data
REM    481 parameters refined using      0 restraints
END
;
