# Supplementary material for: 1,8-Di­aza­bicyclo­[5.4.0]undec-7-en-8-ium bromido­(phthalocyaninato)zincate
Source: Acta Crystallogr Sect E Struct Rep Online. 2014 May 24;70(Pt 6):m231–2. doi: 10.1107/S160053681401157X (PMC4051024; doi:10.1107/S160053681401157X)
Supplement: Supplementary file 2 [file e-70-0m231-Isup2.hkl]

# 
# h,k,l, Fc-squared, Fo-squared, sigma(Fo-squared) and status flag 
# 
data_I
_shelx_title ' ZnAmSH in P2(1)/n' 
_shelx_refln_list_code          4 
_shelx_F_calc_maximum      453.91 
_exptl_crystal_F_000      1656.00 
_reflns_d_resolution_high  0.7387 
 
loop_ 
 _symmetry_equiv_pos_as_xyz 
 'x, y, z' 
 '-x+1/2, y+1/2, -z+1/2' 
 '-x, -y, -z' 
 'x-1/2, -y-1/2, z-1/2' 
 
_cell_length_a    12.4336 
_cell_length_b    22.9278 
_cell_length_c    13.3267 
_cell_angle_alpha  90.000 
_cell_angle_beta  113.266 
_cell_angle_gamma  90.000 
 
_shelx_F_squared_multiplier     1.000 
 
loop_ 
 _refln_index_h 
 _refln_index_k 
 _refln_index_l 
 _refln_F_squared_calc 
 _refln_F_squared_meas 
 _refln_F_squared_sigma 
 _refln_observed_status 
   4   0   0     2113.55     1963.66     26.87 o 
   6   0   0       56.65      128.57     21.72 o 
   8   0   0     2195.02     2409.07     68.85 o 
  10   0   0     1601.75     1786.85    141.94 o 
  12   0   0      460.07      317.64    129.15 o 
  14   0   0        8.22      -12.84    146.39 o 
   3   1   0     9154.93     8732.51     43.61 o 
   4   1   0     1636.74     1403.67     21.21 o 
   5   1   0      988.50      871.09     17.91 o 
   6   1   0      108.34       87.91     12.90 o 
   7   1   0      772.79      785.79     39.03 o 
   8   1   0      489.37      515.22     35.84 o 
   9   1   0     7743.39     7751.94     85.80 o 
  10   1   0       29.78       12.10     60.33 o 
  11   1   0      904.99      866.69     88.51 o 
  12   1   0      162.78      147.95     86.96 o 
  13   1   0       29.06      -16.90     94.53 o 
  14   1   0        1.39       94.70    104.76 o 
  15   1   0       76.36      295.23    125.20 o 
   2   2   0     3631.58     4004.67     84.07 o 
   3   2   0     4225.25     4636.64     33.70 o 
   4   2   0       22.27       77.37     16.66 o 
   5   2   0       33.40       40.21     13.51 o 
   6   2   0      488.39      568.09     25.09 o 
   7   2   0     1093.80      915.21     30.67 o 
   8   2   0     1555.12     1573.83     43.70 o 
   9   2   0     1577.11     1630.25     61.07 o 
  10   2   0     2998.34     3112.82     76.29 o 
  11   2   0     1861.98     2090.05     99.80 o 
  12   2   0        4.17       31.03     88.73 o 
  13   2   0        9.58       50.80     91.97 o 
  14   2   0       99.35       66.53    100.62 o 
  15   2   0       77.98      -14.14    135.30 o 
   1   3   0    19688.49    15768.13     36.28 o 
   2   3   0       84.11       88.94     35.04 o 
   3   3   0      919.01      678.54     18.99 o 
   4   3   0     2443.44     2141.55     21.84 o 
   5   3   0      162.44      232.46     15.43 o 
   6   3   0      523.63      514.03     22.43 o 
   7   3   0      447.88      627.92     29.65 o 
   8   3   0     5300.97     5050.53     68.28 o 
   9   3   0      971.56      968.69     56.64 o 
  10   3   0      173.91      203.61     55.36 o 
  11   3   0     1032.81     1051.36     77.05 o 
  12   3   0     1251.13     1217.36    101.66 o 
  13   3   0      224.74      195.49     95.34 o 
  14   3   0       15.40       -0.32     97.79 o 
  15   3   0       19.61      -26.67    141.21 o 
   0   4   0    15617.28    15987.78     95.66 o 
   1   4   0    47066.02    46205.18    294.57 o 
   2   4   0      232.74      258.35     18.16 o 
   3   4   0    12992.75    14265.54     53.16 o 
   4   4   0      276.94      401.20     17.71 o 
   5   4   0     7755.30     6727.20     44.89 o 
   6   4   0      118.02      120.10     20.44 o 
   7   4   0     7573.68     7141.38     65.46 o 
   8   4   0      407.89      365.63     40.15 o 
   9   4   0      769.66      895.92     56.36 o 
  10   4   0     1239.10     1287.64     65.52 o 
  11   4   0      516.70      742.13     75.65 o 
  12   4   0      552.48      499.24     92.55 o 
  13   4   0        0.65       27.48     92.65 o 
  14   4   0      282.43      191.84     99.81 o 
  15   4   0      205.01       98.69    194.93 o 
   1   5   0      178.86      101.82     19.69 o 
   2   5   0    18337.56    15832.77     57.79 o 
   3   5   0     8503.86     7962.88     57.98 o 
   4   5   0      164.17      127.44     16.34 o 
   5   5   0       31.39       47.79     18.32 o 
   6   5   0     1427.28     1541.06     31.49 o 
   7   5   0     1448.38     1412.54     39.87 o 
   8   5   0     7144.83     6605.99     77.69 o 
   9   5   0     1205.29     1109.26     58.30 o 
  10   5   0      666.32      758.93     62.81 o 
  11   5   0      268.58      300.66     62.46 o 
  12   5   0       86.44      170.75     75.08 o 
  13   5   0     1213.58     1190.60    105.33 o 
  14   5   0       59.03      -66.70     99.70 o 
  15   5   0        1.04     -164.48    185.19 o 
   0   6   0     7313.71     6794.74     61.41 o 
   1   6   0     2730.64     2429.81     28.97 o 
   2   6   0     3399.77     3150.03     41.33 o 
   3   6   0     6331.52     6956.19     43.61 o 
   4   6   0     4313.02     3933.20     34.17 o 
   5   6   0     1413.65     1406.04     34.03 o 
   6   6   0     1723.62     1438.31     33.88 o 
   7   6   0     3766.58     3470.80     51.98 o 
   8   6   0      439.82      469.62     43.73 o 
   9   6   0      478.44      475.20     55.12 o 
  10   6   0      274.62      209.69     57.80 o 
  11   6   0     1809.45     2012.73     78.84 o 
  12   6   0      886.14      972.28     86.23 o 
  13   6   0       83.22       53.96     94.07 o 
  14   6   0      153.33      101.55     99.40 o 
   1   7   0       16.34       31.19     24.95 o 
   2   7   0     6805.58     6381.34     45.94 o 
   3   7   0    26111.06    24897.05     91.41 o 
   4   7   0    14461.50    18089.66    135.96 o 
   5   7   0       90.27       15.92     21.67 o 
   6   7   0     1663.19     1741.80     38.72 o 
   7   7   0     2957.95     2685.98     56.29 o 
   8   7   0     4705.91     4853.09     73.04 o 
   9   7   0      114.64       67.93     52.46 o 
  10   7   0      787.34      766.03     63.84 o 
  11   7   0        2.20       -2.38     63.18 o 
  12   7   0     1435.35     1393.59     91.12 o 
  13   7   0      796.80      912.66     89.01 o 
  14   7   0       48.76       53.98    121.44 o 
   0   8   0     3955.58     3146.43     45.25 o 
   1   8   0     2979.14     3374.68     37.01 o 
   2   8   0     3953.61     3457.25     38.68 o 
   3   8   0    15381.49    18310.53     68.57 o 
   4   8   0    13150.93    12912.62     88.21 o 
   5   8   0     5342.08     5708.26     50.03 o 
   6   8   0     3655.59     3020.88     46.71 o 
   7   8   0      475.80      424.44     45.14 o 
   8   8   0      187.11      181.98     47.54 o 
   9   8   0      132.04      117.84     57.37 o 
  10   8   0     1791.10     1517.07     77.02 o 
  11   8   0      341.82      320.48     69.93 o 
  12   8   0      108.98       83.82     86.82 o 
  13   8   0      463.61      491.71    122.40 o 
  14   8   0       63.91      115.60    156.44 o 
   1   9   0       61.80       39.60     22.06 o 
   2   9   0      409.58      457.47     27.03 o 
   3   9   0    16223.51    14684.29     68.83 o 
   4   9   0     8125.71     8435.51     52.09 o 
   5   9   0      549.43      548.01     28.40 o 
   6   9   0    11498.11    12004.14     91.78 o 
   7   9   0      116.89       58.07     37.99 o 
   8   9   0       18.03       38.49     47.73 o 
   9   9   0      565.87      602.86     64.56 o 
  10   9   0      132.53      109.99     63.87 o 
  11   9   0      222.43      146.89     85.18 o 
  12   9   0     1293.12     1032.40     99.88 o 
  13   9   0        2.96       79.52    113.51 o 
  14   9   0      307.42      375.49    120.41 o 
   0  10   0    17850.68    17409.62    174.62 o 
   1  10   0     1791.84     2040.99     40.95 o 
   2  10   0     3118.48     2862.70     36.04 o 
   3  10   0     2179.21     2402.64     35.32 o 
   4  10   0      457.63      341.74     23.48 o 
   5  10   0    15339.97    15364.24     83.01 o 
   6  10   0     1161.08     1008.17     43.86 o 
   7  10   0       19.00      -13.08     38.43 o 
   8  10   0       16.93       67.59     49.93 o 
   9  10   0      638.39      608.30     68.43 o 
  10  10   0       34.80       12.85     79.77 o 
  11  10   0       75.26       23.37     84.60 o 
  12  10   0       60.57       36.08     89.00 o 
  13  10   0      566.77      774.26    160.10 o 
  14  10   0        5.00      193.19    149.38 o 
   1  11   0      986.35      849.20     32.95 o 
   2  11   0      471.87      614.89     29.79 o 
   3  11   0       41.08        3.61     22.12 o 
   4  11   0     6588.76     5567.85     48.57 o 
   5  11   0        1.56       11.80     28.21 o 
   6  11   0     7111.70     7235.41     78.64 o 
   7  11   0      712.05      717.39     53.19 o 
   8  11   0     2363.16     2471.93     81.91 o 
   9  11   0      695.23      739.39     71.73 o 
  10  11   0     4045.86     3965.40    121.21 o 
  11  11   0      267.51      251.77     89.02 o 
  12  11   0       75.58       42.70     95.41 o 
  13  11   0       38.23      115.38    120.85 o 
  14  11   0      294.17      545.81    208.34 o 
   0  12   0      241.94      183.38     44.39 o 
   1  12   0       18.69       21.95     30.39 o 
   2  12   0      173.01      167.20     23.56 o 
   3  12   0       53.25       24.52     22.99 o 
   4  12   0      451.02      471.88     30.63 o 
   5  12   0    13197.00    12867.88     94.36 o 
   6  12   0      486.02      513.07     50.71 o 
   7  12   0      417.71      466.90     53.91 o 
   8  12   0       35.43       20.88     63.39 o 
   9  12   0     1530.52     1538.42     81.20 o 
  10  12   0      735.03      735.41     89.61 o 
  11  12   0        7.29       19.64     92.81 o 
  12  12   0        2.85       60.11     94.64 o 
  13  12   0      364.80      466.59     99.49 o 
   1  13   0      386.83      478.63     34.64 o 
   2  13   0       78.75       92.62     31.63 o 
   3  13   0     2895.61     2834.27     48.41 o 
   4  13   0     6474.95     5932.74     66.99 o 
   5  13   0        6.31       17.01     37.55 o 
   6  13   0     4786.56     4782.95     82.90 o 
   7  13   0      821.91      843.69     59.95 o 
   8  13   0      805.57      799.78     72.64 o 
   9  13   0       89.65      121.62     71.78 o 
  10  13   0      498.95      575.24     94.82 o 
  11  13   0      578.18      534.78     98.25 o 
  12  13   0      266.49      267.84     95.96 o 
  13  13   0        2.25       58.48    103.21 o 
   0  14   0      201.09      104.52     50.46 o 
   1  14   0      340.05      261.87     35.27 o 
   2  14   0     1419.40     1444.86     41.70 o 
   3  14   0      756.48      842.18     39.78 o 
   4  14   0      883.22      802.77     42.91 o 
   5  14   0     9705.85     9954.93     99.47 o 
   6  14   0      543.08      589.67     56.48 o 
   7  14   0      126.20       97.78     55.69 o 
   8  14   0        7.21       11.56     68.03 o 
   9  14   0      604.09      618.13     76.56 o 
  10  14   0     1474.47     1221.09    104.50 o 
  11  14   0       31.83      116.37     96.91 o 
  12  14   0        7.40       34.11     93.88 o 
  13  14   0       51.75       14.25    107.65 o 
   1  15   0      209.24      308.77     42.26 o 
   2  15   0      554.71      699.26     42.02 o 
   3  15   0     5614.35     5304.28     65.99 o 
   4  15   0     7732.55     8254.16     83.15 o 
   5  15   0      804.12      891.22     48.37 o 
   6  15   0      172.07      179.28     54.41 o 
   7  15   0       17.31       17.75     57.65 o 
   8  15   0       22.90        0.85     70.10 o 
   9  15   0      779.35      602.40     77.96 o 
  10  15   0        1.38      100.77     80.40 o 
  11  15   0       62.70       65.17     97.94 o 
  12  15   0       30.07       45.71     99.66 o 
  13  15   0      212.62      196.28    146.49 o 
   0  16   0        1.00       46.61     58.31 o 
   1  16   0       60.70       59.13     40.95 o 
   2  16   0     3594.21     3505.48     61.02 o 
   3  16   0     2285.10     2396.41     54.60 o 
   4  16   0     2509.44     2477.15     59.21 o 
   5  16   0      886.74      926.72     50.42 o 
   6  16   0      699.94      796.37     64.04 o 
   7  16   0       47.81       22.10     60.64 o 
   8  16   0      779.05      681.60     79.10 o 
   9  16   0       10.30       62.68     75.64 o 
  10  16   0     1407.57     1131.41     91.11 o 
  11  16   0       80.03       87.99     99.84 o 
  12  16   0      525.57      596.40    112.97 o 
  13  16   0       69.16       63.35    196.15 o 
   1  17   0      753.20      837.29     48.02 o 
   2  17   0      863.26      904.96     48.64 o 
   3  17   0     6093.62     6140.92     83.37 o 
   4  17   0      656.19      850.68     50.52 o 
   5  17   0        0.81        7.02     45.30 o 
   6  17   0     1076.97     1046.06     67.69 o 
   7  17   0     3075.09     3218.02     89.20 o 
   8  17   0       66.24       38.29     74.09 o 
   9  17   0     3137.75     2425.07    102.97 o 
  10  17   0      503.40      510.92     85.50 o 
  11  17   0       22.86       30.75     95.51 o 
  12  17   0       21.44       29.87    103.06 o 
   0  18   0      184.59      163.39     66.48 o 
   1  18   0     1338.89     1448.43     54.91 o 
   2  18   0     3074.85     3291.49     71.24 o 
   3  18   0      188.78      242.90     53.47 o 
   4  18   0     2002.56     2169.77     68.06 o 
   5  18   0       41.33       24.44     48.95 o 
   6  18   0     1412.55     1608.40     74.22 o 
   7  18   0      355.55      378.37     67.08 o 
   8  18   0     1589.82     1478.04     91.29 o 
   9  18   0       22.73       41.31     79.55 o 
  10  18   0      788.36      534.67     87.96 o 
  11  18   0      233.34      298.31    105.04 o 
  12  18   0      614.93      403.34    150.64 o 
   1  19   0     1805.31     1934.41     61.32 o 
   2  19   0       89.37       97.46     48.39 o 
   3  19   0     2686.17     3034.04     83.22 o 
   4  19   0      774.93      758.91     61.31 o 
   5  19   0      294.95      330.74     59.66 o 
   6  19   0      124.15      206.32     75.69 o 
   7  19   0      852.23      877.22     75.71 o 
   8  19   0      786.92     1001.94     86.04 o 
   9  19   0      354.97      239.81     85.62 o 
  10  19   0      102.69      120.88     88.28 o 
  11  19   0      805.73      809.36    115.95 o 
  12  19   0        0.94     -101.12    220.52 o 
   0  20   0      434.99      478.36     76.28 o 
   1  20   0     1696.41     1847.14     63.02 o 
   2  20   0      524.26      485.21     53.13 o 
   3  20   0      407.79      460.44     61.29 o 
   4  20   0     2387.86     2501.42     84.38 o 
   5  20   0       81.99      129.17     59.75 o 
   6  20   0     1648.67     1518.00     91.41 o 
   7  20   0        4.87       58.47     79.22 o 
   8  20   0       15.70        8.73     93.70 o 
   9  20   0      190.32      202.43     87.50 o 
  10  20   0      895.78      703.82     92.83 o 
  11  20   0       48.16       76.10    151.15 o 
   1  21   0     1045.67     1161.22     61.19 o 
   2  21   0       91.48       64.54     52.47 o 
   3  21   0      233.47      242.62     62.72 o 
   4  21   0      189.97      165.96     61.86 o 
   5  21   0      409.40      418.32     70.10 o 
   6  21   0      567.74      520.79     85.80 o 
   7  21   0     2548.31     2421.80    106.54 o 
   8  21   0      526.74      577.56    102.26 o 
   9  21   0        8.79       57.34    103.52 o 
  10  21   0        0.40       58.45    148.29 o 
   0  22   0     9560.93     9752.59    154.71 o 
   1  22   0        5.61       80.18     56.83 o 
   2  22   0       54.38       70.80     63.02 o 
   3  22   0        9.17        9.42     64.90 o 
   4  22   0      628.45      530.48     68.64 o 
   5  22   0       75.34      129.92     69.40 o 
   6  22   0        8.97      107.59     94.92 o 
   7  22   0      424.84      280.04    100.74 o 
   8  22   0      249.63      239.45    117.60 o 
   9  22   0      244.03       81.79    138.31 o 
  10  22   0       92.12      105.21    145.51 o 
   1  23   0     2402.84     2693.23     77.64 o 
   2  23   0      396.14      361.00     67.23 o 
   3  23   0        5.80       22.17     68.64 o 
   4  23   0      655.61      741.57     71.38 o 
   5  23   0        0.20        9.46     67.23 o 
   6  23   0       92.71       68.74     95.76 o 
   7  23   0      147.36      114.19     99.31 o 
   8  23   0       66.40       43.23    120.24 o 
   9  23   0      341.66      274.02    148.11 o 
   0  24   0     9427.46    10109.86    185.67 o 
   1  24   0        9.73       86.87     60.57 o 
   2  24   0      197.68      145.47     69.70 o 
   3  24   0      663.61      697.82     74.39 o 
   4  24   0        6.37       86.02     68.93 o 
   5  24   0     1057.61      969.90     85.77 o 
   6  24   0       49.78       -0.80     87.70 o 
   7  24   0       49.17       11.81     99.00 o 
   8  24   0      109.61       20.52    136.09 o 
   1  25   0     2081.89     2141.58     78.37 o 
   2  25   0      231.84      291.21     73.08 o 
   3  25   0       33.69        2.30     75.15 o 
   4  25   0      939.93      765.34     77.87 o 
   5  25   0       19.85       18.85     90.21 o 
   6  25   0      825.28      769.75    105.04 o 
   7  25   0        9.12      -13.56    110.29 o 
   8  25   0      119.41        5.34    124.55 o 
   0  26   0      846.83     1190.91    118.35 o 
   1  26   0       90.53      187.99     72.64 o 
   2  26   0      464.99      390.59     77.46 o 
   3  26   0      480.14      404.17     78.49 o 
   4  26   0      126.23      139.11     73.79 o 
   5  26   0      423.91      275.93    102.08 o 
   6  26   0       28.34       30.42    115.75 o 
   7  26   0      456.66      516.91    121.87 o 
   1  27   0      171.76      185.83     78.27 o 
   2  27   0      261.40      354.87     79.77 o 
   3  27   0        0.09      108.39     74.65 o 
   4  27   0      265.80      117.46     87.88 o 
   5  27   0        0.42     -110.57    115.11 o 
   6  27   0      301.31      149.02    112.24 o 
   0  28   0      272.15      251.64    114.78 o 
   1  28   0        7.55      108.44     91.59 o 
   2  28   0       83.45      218.85     94.03 o 
   3  28   0      384.98      398.42    102.55 o 
   4  28   0       17.45       10.74    131.76 o 
   5  28   0      127.81     -197.79    137.08 o 
   1  29   0       86.27      190.27    115.27 o 
   2  29   0       42.23      162.39    122.05 o 
   3  29   0       75.97      227.70    127.69 o 
   4  29   0      226.01      -37.13    128.09 o 
   0  30   0        6.21      -91.38    198.59 o 
   1  30   0      171.43      199.57    118.12 o 
   2  30   0       89.73      326.78    125.23 o 
   3  30   0       69.83      163.26    209.55 o 
 -15   0   1      209.58      -24.82    125.08 o 
 -13   0   1     1044.43     1169.22    143.87 o 
 -11   0   1     7617.24     7753.10    245.49 o 
  -9   0   1     3847.64     3947.77     86.21 o 
  -7   0   1     2968.18     3673.65     68.88 o 
  -5   0   1      325.19      228.91     22.14 o 
   3   0   1       57.46      149.30     22.96 o 
   5   0   1     2173.79     2265.06     38.88 o 
   7   0   1     4942.22     3955.35     75.22 o 
   9   0   1     1748.25     1841.01    121.47 o 
  11   0   1      441.77      242.97    120.12 o 
  13   0   1      895.92      475.68    143.49 o 
 -15   1   1        2.23       -0.35     93.91 o 
 -14   1   1      697.51      429.08     95.07 o 
 -13   1   1       56.64      104.66     90.68 o 
 -12   1   1     2874.45     3055.98    111.54 o 
 -11   1   1     1674.84     1662.93     77.08 o 
 -10   1   1     1022.89     1026.08     52.66 o 
  -9   1   1       81.29       97.98     36.71 o 
  -8   1   1     5338.53     5368.73     62.18 o 
  -7   1   1     1758.49     1655.21     33.91 o 
  -6   1   1     6396.55     6132.84     41.99 o 
  -5   1   1     4207.36     4766.25     43.85 o 
  -4   1   1     7228.15     8953.34     46.15 o 
  -3   1   1    10562.42    11681.57     75.22 o 
   2   1   1     8231.35     8636.41     54.34 o 
   3   1   1     1128.52      888.97     21.35 o 
   4   1   1     1060.08      900.11     13.47 o 
   5   1   1      834.29      695.56     17.65 o 
   6   1   1     5382.03     4730.99     34.12 o 
   7   1   1       59.83       55.31     28.81 o 
   8   1   1     8298.13     8880.55     86.61 o 
   9   1   1     1534.64     1666.01     70.97 o 
  10   1   1     1098.04      990.31     84.36 o 
  11   1   1      540.59      394.53     87.47 o 
  12   1   1        0.38        9.13     92.60 o 
  13   1   1       32.74       30.84     96.54 o 
  14   1   1      212.18      163.01     95.38 o 
 -15   2   1      249.51      127.03     97.84 o 
 -14   2   1       40.00      101.94     96.02 o 
 -13   2   1     1330.28     1233.15    102.24 o 
 -12   2   1       56.94       45.07     81.03 o 
 -11   2   1      568.55      635.51     61.81 o 
 -10   2   1      366.75      389.47     47.51 o 
  -9   2   1      564.06      554.36     44.51 o 
  -8   2   1     1810.24     1956.71     47.77 o 
  -7   2   1     1711.88     2005.04     36.51 o 
  -6   2   1     1196.07      964.12     22.16 o 
  -5   2   1     2326.38     2492.64     31.86 o 
  -4   2   1     3229.31     2872.10     29.11 o 
  -3   2   1    14435.33    13637.01     92.37 o 
  -2   2   1    20766.42    22991.24    155.95 o 
  -1   2   1      309.67      244.89     26.80 o 
   1   2   1       38.42       49.95     19.37 o 
   2   2   1      362.98      334.39     16.96 o 
   3   2   1       43.63       13.73     16.91 o 
   4   2   1     3189.98     3812.44     31.68 o 
   5   2   1     1203.33     1367.15     24.49 o 
   6   2   1     1262.42     1141.64     22.93 o 
   7   2   1     6241.75     5719.69     60.23 o 
   8   2   1      886.87      868.20     51.30 o 
   9   2   1     1894.08     1895.64     75.09 o 
  10   2   1     2126.15     2177.75     83.11 o 
  11   2   1        2.65       -8.13     84.59 o 
  12   2   1      358.50      306.99     97.44 o 
  13   2   1      221.86      170.91     96.99 o 
  14   2   1       40.54       44.33     99.00 o 
 -15   3   1        0.28       13.15     97.03 o 
 -14   3   1      388.18      332.42     95.48 o 
 -13   3   1      104.96      183.23     87.09 o 
 -12   3   1     1289.41     1299.65     95.04 o 
 -11   3   1     2828.99     3008.24     81.90 o 
 -10   3   1      478.78      509.94     56.92 o 
  -9   3   1     3455.75     3853.25     66.40 o 
  -8   3   1     2647.45     2789.52     49.67 o 
  -7   3   1     2992.37     2464.48     39.61 o 
  -6   3   1      111.29       89.22     18.10 o 
  -5   3   1     1483.33     1302.75     22.46 o 
  -4   3   1    11020.64    13582.63     79.33 o 
  -3   3   1    12848.32    11975.09     84.55 o 
  -2   3   1     8819.64     7929.98     71.81 o 
  -1   3   1     1892.57     2084.02     50.26 o 
   0   3   1      270.30      205.36     42.63 o 
   1   3   1    15461.88    17250.71    111.90 o 
   2   3   1     6473.81     7121.09     40.06 o 
   3   3   1     3474.59     3707.09     26.05 o 
   4   3   1      731.03      797.68     25.90 o 
   5   3   1     3199.83     2943.62     27.17 o 
   6   3   1     4918.96     4725.34     38.92 o 
   7   3   1       19.84       28.16     28.25 o 
   8   3   1     5645.49     5777.03     87.45 o 
   9   3   1     4421.52     4743.44     84.26 o 
  10   3   1      600.10      593.24     70.11 o 
  11   3   1      472.59      338.18     83.27 o 
  12   3   1     1158.08      989.27    101.80 o 
  13   3   1       55.92        2.81     95.07 o 
  14   3   1      142.83       66.50    100.68 o 
 -15   4   1      256.80      211.24    105.87 o 
 -14   4   1       73.88       66.40     92.01 o 
 -13   4   1      900.99      847.63     96.28 o 
 -12   4   1       80.11       34.82     60.97 o 
 -11   4   1       13.68       35.78     58.27 o 
 -10   4   1    10620.99    10946.75    117.94 o 
  -9   4   1      133.00      160.53     41.85 o 
  -8   4   1      358.99      548.65     36.02 o 
  -7   4   1     4222.55     4855.62     50.59 o 
  -6   4   1     6118.10     6493.43     46.70 o 
  -5   4   1     1081.19     1328.78     24.45 o 
  -4   4   1     7843.54     6939.55     31.16 o 
  -3   4   1     1472.73     1521.89     26.61 o 
  -2   4   1      714.31      605.11     19.12 o 
  -1   4   1     2637.30     3252.37     36.19 o 
   0   4   1     6247.58     6499.54     34.83 o 
   1   4   1     2913.57     3678.93     41.14 o 
   2   4   1     1620.66     1426.45     19.54 o 
   3   4   1      669.36      870.54     23.07 o 
   4   4   1      681.51      731.10     23.22 o 
   5   4   1     9218.45    10161.83     55.27 o 
   6   4   1     3072.95     2432.33     34.38 o 
   7   4   1     3565.32     3900.20     60.22 o 
   8   4   1     2745.22     2730.38     66.63 o 
   9   4   1      298.21      257.20     52.40 o 
  10   4   1      817.60      882.74     74.19 o 
  11   4   1      509.59      522.15     74.99 o 
  12   4   1       78.29      -21.66     93.63 o 
  13   4   1      378.05      261.53     98.10 o 
  14   4   1       32.43       11.03    100.96 o 
 -15   5   1        1.33      -31.60    118.02 o 
 -14   5   1      212.17      186.00     93.64 o 
 -13   5   1       29.20       58.67     87.87 o 
 -12   5   1      697.93      555.34     68.37 o 
 -11   5   1     2708.37     2750.04     80.79 o 
 -10   5   1      246.88      225.62     56.58 o 
  -9   5   1     1977.21     2102.40     56.93 o 
  -8   5   1      201.55      257.17     34.86 o 
  -7   5   1       44.28      134.24     29.75 o 
  -6   5   1     7815.70     7904.94     51.91 o 
  -5   5   1      147.12      208.18     10.24 o 
  -4   5   1     2770.29     2955.04     27.95 o 
  -3   5   1     3575.41     3455.95     31.08 o 
  -2   5   1       14.35       21.93     18.42 o 
  -1   5   1    37402.45    35059.64    108.84 o 
   0   5   1     7424.74     6939.65     56.33 o 
   1   5   1      710.02      760.77     23.73 o 
   2   5   1      600.66      836.59     20.15 o 
   3   5   1       94.80      141.61     25.32 o 
   4   5   1     6091.59     5881.94     45.78 o 
   5   5   1     7693.84     6638.09     46.65 o 
   6   5   1     3797.97     4274.79     46.97 o 
   7   5   1      106.33      120.55     37.29 o 
   8   5   1     1053.54     1011.40     55.16 o 
   9   5   1     2196.63     2337.53     71.53 o 
  10   5   1       34.37       20.79     65.93 o 
  11   5   1      188.49      116.76     72.59 o 
  12   5   1        4.99       -1.51     90.21 o 
  13   5   1        5.79      -30.97     94.35 o 
  14   5   1      135.59       29.60    101.59 o 
 -15   6   1      333.96      291.81    127.83 o 
 -14   6   1        0.56       18.16    106.52 o 
 -13   6   1      695.03      511.02     81.95 o 
 -12   6   1        4.58      -28.47     64.72 o 
 -11   6   1        2.20        2.47     59.54 o 
 -10   6   1     4613.44     4861.86     89.67 o 
  -9   6   1     1057.64     1062.49     57.85 o 
  -8   6   1      405.09      438.67     37.27 o 
  -7   6   1      626.64      574.10     34.06 o 
  -6   6   1      960.08     1125.18     28.46 o 
  -5   6   1     8766.96     7938.04     46.55 o 
  -4   6   1       72.71      139.22     22.22 o 
  -3   6   1     2039.03     1981.26     35.80 o 
  -2   6   1     3401.18     3411.59     34.38 o 
  -1   6   1     1175.73     1026.49     29.30 o 
   0   6   1     9798.71     8658.83     60.36 o 
   1   6   1     9792.87     8050.55     48.14 o 
   2   6   1       43.70      112.21     17.26 o 
   3   6   1      772.28      644.61     18.86 o 
   4   6   1     1148.36     1274.57     26.54 o 
   5   6   1     4548.38     4232.28     42.15 o 
   6   6   1     9432.51     9543.87     94.86 o 
   7   6   1     1319.63     1398.08     51.11 o 
   8   6   1     1337.62     1429.76     60.42 o 
   9   6   1     1764.12     1873.36     68.65 o 
  10   6   1      610.42      608.87     64.07 o 
  11   6   1      179.07      125.50     74.23 o 
  12   6   1       10.56       15.03     80.06 o 
  13   6   1       92.54       -3.71     97.85 o 
  14   6   1      184.64      142.31    102.83 o 
 -14   7   1      701.24      772.87    122.51 o 
 -13   7   1       48.67       28.12     90.35 o 
 -12   7   1       60.11       11.64     63.93 o 
 -11   7   1      750.05      741.48     66.80 o 
 -10   7   1      299.17      225.22     57.26 o 
  -9   7   1     1243.32     1137.53     59.57 o 
  -8   7   1       33.28       34.44     35.05 o 
  -7   7   1     1425.46     1630.83     45.07 o 
  -6   7   1     4010.14     3297.26     45.98 o 
  -5   7   1      277.93      276.30     20.61 o 
  -4   7   1     2830.08     3058.87     30.18 o 
  -3   7   1      645.98      657.16     23.68 o 
  -2   7   1     2296.95     2019.41     25.68 o 
  -1   7   1     5971.50     5220.80     47.29 o 
   0   7   1    16019.04    14105.87     73.16 o 
   1   7   1    13747.42    16376.57     70.06 o 
   2   7   1     2480.93     2090.72     27.78 o 
   3   7   1     4111.22     4076.55     39.96 o 
   4   7   1     3892.16     3355.73     30.62 o 
   5   7   1     3589.63     3406.11     40.64 o 
   6   7   1      803.32      903.30     42.83 o 
   7   7   1       20.36       17.37     41.94 o 
   8   7   1       47.56       41.55     43.71 o 
   9   7   1     1163.92     1218.34     65.01 o 
  10   7   1      289.48      361.15     62.96 o 
  11   7   1     2057.52     1865.71     93.23 o 
  12   7   1       25.67       69.41     78.69 o 
  13   7   1        5.58      -72.47    100.48 o 
  14   7   1        3.11      -53.07    119.64 o 
 -14   8   1        6.50      146.77    119.02 o 
 -13   8   1       49.46       46.98     89.63 o 
 -12   8   1       17.78      -19.38     85.25 o 
 -11   8   1       41.73       98.98     81.24 o 
 -10   8   1       20.62        8.42     60.43 o 
  -9   8   1     2421.00     2599.18     69.00 o 
  -8   8   1     5461.62     5591.33     82.26 o 
  -7   8   1     1163.96     1472.94     40.47 o 
  -6   8   1      753.08      807.52     29.25 o 
  -5   8   1    20124.14    19691.29    113.92 o 
  -4   8   1      472.15      576.59     22.02 o 
  -3   8   1     3535.01     3270.93     35.00 o 
  -2   8   1     1556.53     1683.25     31.35 o 
  -1   8   1        7.22       12.53     23.02 o 
   0   8   1    12658.36    14217.85     73.02 o 
   1   8   1    13409.86    13230.30     54.35 o 
   2   8   1    15568.62    18488.00     77.63 o 
   3   8   1     7665.47     6969.28     55.56 o 
   4   8   1    11064.26    13065.62     65.41 o 
   5   8   1     2674.62     2288.88     42.49 o 
   6   8   1     1110.59     1116.27     43.54 o 
   7   8   1      156.59       97.01     44.17 o 
   8   8   1      611.36      655.31     54.12 o 
   9   8   1      379.70      398.76     62.89 o 
  10   8   1      310.05      251.64     68.07 o 
  11   8   1       33.84      103.42     82.96 o 
  12   8   1     2367.78     2165.98    113.06 o 
  13   8   1       44.85      141.32    112.01 o 
 -14   9   1      213.22      304.85    125.05 o 
 -13   9   1       49.23      136.90     92.99 o 
 -12   9   1      341.89      408.45     93.93 o 
 -11   9   1      314.43      251.01     82.54 o 
 -10   9   1      869.89      880.48     83.88 o 
  -9   9   1     1024.24     1057.45     69.12 o 
  -8   9   1      430.91      467.32     49.69 o 
  -7   9   1     4835.83     5025.97     60.65 o 
  -6   9   1     5236.26     4572.87     49.60 o 
  -5   9   1       85.72      103.20     23.90 o 
  -4   9   1       75.11       69.82     19.65 o 
  -3   9   1      165.13      215.39     25.83 o 
  -2   9   1     2178.93     2020.73     29.09 o 
  -1   9   1     3045.60     3139.04     44.03 o 
   0   9   1     1246.17     1090.50     25.33 o 
   1   9   1    11555.66    12752.94     85.73 o 
   2   9   1     6875.52     6853.67     47.35 o 
   3   9   1     3873.23     3267.83     39.27 o 
   4   9   1     2085.58     2092.29     27.29 o 
   5   9   1     3771.79     4648.92     55.74 o 
   6   9   1      467.07      384.66     39.34 o 
   7   9   1      861.54      893.78     52.04 o 
   8   9   1      100.98      126.04     50.07 o 
   9   9   1      631.22      571.72     66.36 o 
  10   9   1      726.35      810.55     75.00 o 
  11   9   1     1748.41     1706.71     88.95 o 
  12   9   1      371.97      384.45    118.07 o 
  13   9   1      939.85     1083.48    132.44 o 
 -14  10   1      135.68      164.17    123.27 o 
 -13  10   1        1.97        0.99     95.65 o 
 -12  10   1       64.61       67.04     86.91 o 
 -11  10   1     1093.97     1181.10     97.01 o 
 -10  10   1     1089.11      824.71     85.17 o 
  -9  10   1      191.43      235.17     63.37 o 
  -8  10   1     4151.03     4228.28     90.03 o 
  -7  10   1      406.15      511.29     48.87 o 
  -6  10   1     4186.99     4090.24     53.65 o 
  -5  10   1     2056.81     1768.68     35.93 o 
  -4  10   1       14.49       12.15     22.03 o 
  -3  10   1    11633.76    11522.87     71.04 o 
  -2  10   1      528.30      665.42     28.53 o 
  -1  10   1     1413.39     1407.12     33.07 o 
   0  10   1      382.62      317.19     25.03 o 
   1  10   1    12114.68    11170.07     78.92 o 
   2  10   1    34502.29    35111.96    197.32 o 
   3  10   1     4281.38     4332.88     42.61 o 
   4  10   1      525.90      476.45     29.96 o 
   5  10   1     2708.67     2849.88     49.19 o 
   6  10   1       13.66       13.36     39.47 o 
   7  10   1     1103.36     1139.98     50.39 o 
   8  10   1     2683.87     2730.57     72.88 o 
   9  10   1      138.30      172.99     65.00 o 
  10  10   1      240.91      171.68     69.40 o 
  11  10   1        4.17       17.13     84.77 o 
  12  10   1     2901.51     2953.72    149.19 o 
  13  10   1       60.64      157.41    147.77 o 
 -14  11   1       91.78       94.51    115.70 o 
 -13  11   1      266.91      462.32     99.71 o 
 -12  11   1       11.59       16.89     94.99 o 
 -11  11   1      109.46       46.91     85.31 o 
 -10  11   1      135.14      212.83     82.07 o 
  -9  11   1     4830.26     4791.53    117.06 o 
  -8  11   1     1611.07     1651.09     73.05 o 
  -7  11   1     2844.76     2770.12     67.47 o 
  -6  11   1      176.74      128.14     38.49 o 
  -5  11   1       42.28       10.92     31.92 o 
  -4  11   1      176.94      191.26     27.87 o 
  -3  11   1     1134.59     1029.06     32.08 o 
  -2  11   1     4545.73     4426.89     49.56 o 
  -1  11   1        9.72      106.80     26.63 o 
   0  11   1     1037.30      836.57     30.50 o 
   1  11   1     6321.67     6682.13     60.65 o 
   2  11   1      209.99      292.46     24.11 o 
   3  11   1     6417.38     6250.72     47.04 o 
   4  11   1       21.05        0.05     28.06 o 
   5  11   1      271.70      480.45     36.44 o 
   6  11   1       61.85       41.53     39.56 o 
   7  11   1      137.83      144.78     44.17 o 
   8  11   1      165.37      224.56     53.66 o 
   9  11   1       11.71       59.60     67.44 o 
  10  11   1      576.77      657.39     89.53 o 
  11  11   1     2022.69     1979.08    109.41 o 
  12  11   1      145.03      162.22    119.55 o 
  13  11   1      552.41      682.40    160.82 o 
 -14  12   1      356.27      407.91    145.51 o 
 -13  12   1      167.84      152.53    105.43 o 
 -12  12   1     1052.39     1053.09    105.47 o 
 -11  12   1       85.56       59.61     88.36 o 
 -10  12   1     1356.89      970.30     93.21 o 
  -9  12   1      692.86      710.15     74.17 o 
  -8  12   1     3124.58     3261.48     89.28 o 
  -7  12   1      470.59      502.72     53.64 o 
  -6  12   1     4307.70     4072.46     65.77 o 
  -5  12   1      198.39      226.60     38.97 o 
  -4  12   1     1640.72     1515.59     37.28 o 
  -3  12   1     1551.41     1560.77     38.86 o 
  -2  12   1       23.71       53.74     31.31 o 
  -1  12   1     3383.13     3942.03     50.18 o 
   0  12   1      598.10      687.75     36.03 o 
   1  12   1     3809.82     4561.24     51.09 o 
   2  12   1    10304.31     8794.45     77.21 o 
   3  12   1      271.20      292.83     26.48 o 
   4  12   1     1243.17     1458.41     38.94 o 
   5  12   1      419.61      391.91     34.25 o 
   6  12   1      250.02      157.79     43.21 o 
   7  12   1        4.05        8.94     51.96 o 
   8  12   1      405.74      366.21     66.11 o 
   9  12   1       31.55       45.11     67.91 o 
  10  12   1       30.36       72.02     85.42 o 
  11  12   1       40.76       53.70     93.86 o 
  12  12   1     1687.00     1879.80    137.39 o 
  13  12   1        0.10       61.87    157.87 o 
 -14  13   1      375.33      255.85    174.22 o 
 -13  13   1      241.23      386.14    102.33 o 
 -12  13   1       88.95      116.29     98.04 o 
 -11  13   1      545.85      408.73     98.26 o 
 -10  13   1      402.18      414.19     78.34 o 
  -9  13   1     3789.80     3575.09     99.46 o 
  -8  13   1      308.72      280.27     65.22 o 
  -7  13   1     3457.66     3452.22     77.09 o 
  -6  13   1     1039.12     1025.06     56.81 o 
  -5  13   1        0.45       -0.06     39.98 o 
  -4  13   1      741.85      873.74     37.62 o 
  -3  13   1      919.23      703.57     36.30 o 
  -2  13   1      590.35      779.15     36.69 o 
  -1  13   1      502.46      614.03     37.68 o 
   0  13   1     2171.74     2164.04     43.10 o 
   1  13   1     2527.49     2408.02     43.39 o 
   2  13   1     2944.50     3681.29     46.81 o 
   3  13   1     1990.82     1844.80     34.82 o 
   4  13   1      286.22      214.73     32.47 o 
   5  13   1     2078.64     2335.28     53.39 o 
   6  13   1      469.59      523.04     54.58 o 
   7  13   1     1135.72     1041.97     61.75 o 
   8  13   1      129.91      171.85     67.71 o 
   9  13   1       69.99      239.03     73.32 o 
  10  13   1        1.76       78.59     88.30 o 
  11  13   1     1223.84     1278.86    106.60 o 
  12  13   1        0.72        4.29     95.67 o 
  13  13   1      365.11      506.83    215.65 o 
 -13  14   1      137.98      120.44    104.90 o 
 -12  14   1      484.96      455.73    100.64 o 
 -11  14   1        9.81       -5.06     94.77 o 
 -10  14   1      100.13       32.99     75.17 o 
  -9  14   1      560.90      644.29     77.40 o 
  -8  14   1     1572.04     1696.59     80.66 o 
  -7  14   1      448.98      415.97     57.33 o 
  -6  14   1      822.76      825.13     57.34 o 
  -5  14   1     2130.91     2125.33     58.05 o 
  -4  14   1     1667.49     1559.66     51.90 o 
  -3  14   1      287.32      255.94     34.99 o 
  -2  14   1     1584.47     1936.42     46.27 o 
  -1  14   1      623.23      746.49     37.33 o 
   0  14   1      674.81      760.86     39.45 o 
   1  14   1     1173.31     1101.62     36.66 o 
   2  14   1     3365.99     2802.01     45.21 o 
   3  14   1     5044.06     5299.26     60.03 o 
   4  14   1     5066.19     5426.91     69.31 o 
   5  14   1     7209.00     7392.18     80.13 o 
   6  14   1      775.83      827.85     59.96 o 
   7  14   1      381.53      338.91     59.09 o 
   8  14   1        4.11       27.22     67.02 o 
   9  14   1        3.19       62.51     74.32 o 
  10  14   1      127.57      196.92     91.80 o 
  11  14   1       55.57      165.18     91.85 o 
  12  14   1      429.19      500.71    143.58 o 
 -13  15   1       59.08       49.84    102.38 o 
 -12  15   1       39.84      -39.11     99.76 o 
 -11  15   1      827.91      695.14    105.22 o 
 -10  15   1      692.88      670.01     82.10 o 
  -9  15   1      150.47      137.23     76.64 o 
  -8  15   1       75.14       81.43     67.59 o 
  -7  15   1     1208.19     1250.50     67.42 o 
  -6  15   1     2391.35     2275.66     76.64 o 
  -5  15   1      192.86      168.05     47.30 o 
  -4  15   1     2554.69     2734.41     61.76 o 
  -3  15   1      388.47      369.64     37.74 o 
  -2  15   1        1.62       37.66     36.24 o 
  -1  15   1       72.65      106.14     35.92 o 
   0  15   1     6428.66     6095.40     63.36 o 
   1  15   1     7814.89     8580.67     80.10 o 
   2  15   1      358.32      350.32     37.62 o 
   3  15   1     3614.75     3533.01     58.44 o 
   4  15   1     9946.02    10211.14     91.68 o 
   5  15   1       46.29       38.26     42.97 o 
   6  15   1      272.77      296.92     58.15 o 
   7  15   1       42.85       22.40     58.46 o 
   8  15   1       25.64       29.65     69.38 o 
   9  15   1       30.84       96.47     77.60 o 
  10  15   1      531.92      765.50    101.47 o 
  11  15   1      895.08      953.30    110.22 o 
  12  15   1       48.46       63.28    113.15 o 
 -13  16   1      261.18      172.00    148.93 o 
 -12  16   1      261.23      228.45     98.05 o 
 -11  16   1      106.93      137.94     98.15 o 
 -10  16   1        2.75      -26.33     92.02 o 
  -9  16   1      939.14     1162.24     87.61 o 
  -8  16   1       52.65       34.66     71.20 o 
  -7  16   1       13.81       24.54     59.23 o 
  -6  16   1      540.85      612.13     61.74 o 
  -5  16   1     5069.65     5271.16     80.93 o 
  -4  16   1      300.91      327.48     47.82 o 
  -3  16   1      386.29      471.09     42.42 o 
  -2  16   1      537.92      579.35     43.08 o 
  -1  16   1     1473.09     1737.76     49.74 o 
   0  16   1      432.70      516.17     43.64 o 
   1  16   1     1359.64     1158.32     47.93 o 
   2  16   1     4785.22     4929.16     68.20 o 
   3  16   1     4187.50     4150.12     70.81 o 
   4  16   1     3287.66     3602.25     65.99 o 
   5  16   1      505.74      575.32     47.49 o 
   6  16   1       54.71       32.87     58.33 o 
   7  16   1      732.50      605.66     66.14 o 
   8  16   1      196.79      152.61     72.83 o 
   9  16   1     1043.39     1209.56     90.92 o 
  10  16   1      533.42      584.68     98.20 o 
  11  16   1        4.05       48.47    113.94 o 
  12  16   1      137.85       65.15    118.46 o 
 -12  17   1      149.97       78.74    109.68 o 
 -11  17   1       11.34       42.67     97.33 o 
 -10  17   1      692.85      544.28     86.89 o 
  -9  17   1        7.16       12.45     79.75 o 
  -8  17   1      555.92      682.54     79.24 o 
  -7  17   1       23.47       56.84     61.14 o 
  -6  17   1     3389.42     3682.56     86.22 o 
  -5  17   1      331.12      335.42     48.87 o 
  -4  17   1     3418.02     3660.61     72.52 o 
  -3  17   1      443.06      480.52     46.50 o 
  -2  17   1      436.30      576.09     45.49 o 
  -1  17   1     1975.08     2141.04     54.46 o 
   0  17   1     2788.19     2799.26     60.68 o 
   1  17   1       65.69      133.26     43.13 o 
   2  17   1      821.78      871.41     45.95 o 
   3  17   1     2000.20     2227.69     70.49 o 
   4  17   1      654.52      687.98     59.98 o 
   5  17   1      603.48      709.57     51.44 o 
   6  17   1     4244.12     3945.42     95.71 o 
   7  17   1        0.22        3.43     64.71 o 
   8  17   1      607.50      545.83     79.38 o 
   9  17   1      294.12      247.14     83.07 o 
  10  17   1      505.68      630.99     95.55 o 
  11  17   1      325.42      308.68    112.20 o 
  12  17   1       27.77     -107.03    151.44 o 
 -12  18   1      195.26      106.93    109.26 o 
 -11  18   1      145.52       72.04    106.53 o 
 -10  18   1       25.11       47.05     85.96 o 
  -9  18   1      197.95      280.29     82.84 o 
  -8  18   1       44.35       98.91     76.25 o 
  -7  18   1      579.86      564.28     68.41 o 
  -6  18   1       50.54       56.77     61.26 o 
  -5  18   1     3039.74     3153.65     68.72 o 
  -4  18   1     1261.06     1303.27     59.21 o 
  -3  18   1     1175.09     1265.65     53.99 o 
  -2  18   1      235.86      284.05     45.61 o 
  -1  18   1      651.29      738.41     45.66 o 
   0  18   1      164.47      152.36     46.83 o 
   1  18   1     2484.90     2503.10     61.95 o 
   2  18   1       46.30       80.60     42.64 o 
   3  18   1       16.32       27.19     57.76 o 
   4  18   1      161.21      145.99     58.23 o 
   5  18   1     3579.15     3717.12     86.20 o 
   6  18   1     1565.00     1667.62     97.31 o 
   7  18   1     1281.04      992.69     74.30 o 
   8  18   1      572.10      448.66     90.07 o 
   9  18   1      656.87      584.30     96.07 o 
  10  18   1      259.05      305.80     95.14 o 
  11  18   1      107.67      169.53    110.69 o 
  12  18   1       11.71     -153.51    214.43 o 
 -12  19   1      393.56      199.81    191.28 o 
 -11  19   1       29.62       81.05    106.27 o 
 -10  19   1       94.42       68.04     87.93 o 
  -9  19   1      168.81      184.69     85.81 o 
  -8  19   1      256.70      201.44     80.38 o 
  -7  19   1       50.59       76.16     68.22 o 
  -6  19   1     1420.43     1380.03     74.61 o 
  -5  19   1      104.86      109.45     51.35 o 
  -4  19   1     3328.34     3465.64     78.86 o 
  -3  19   1     1228.28     1299.32     63.77 o 
  -2  19   1      251.08      247.44     47.67 o 
  -1  19   1      431.55      456.45     51.14 o 
   0  19   1      109.07      141.90     47.97 o 
   1  19   1      118.33      157.98     48.35 o 
   2  19   1       97.79      103.46     45.50 o 
   3  19   1     1735.65     1650.31     73.26 o 
   4  19   1     1006.90      956.91     68.96 o 
   5  19   1     1428.45     1426.28     74.16 o 
   6  19   1      258.35      241.58     85.00 o 
   7  19   1      291.77      243.95     89.86 o 
   8  19   1     1621.26     1320.50    124.59 o 
   9  19   1      381.15      518.64     99.09 o 
  10  19   1      338.39      345.10     96.08 o 
  11  19   1        0.49      117.52    110.47 o 
 -12  20   1        3.73       93.81    207.12 o 
 -11  20   1       33.37       50.71    104.80 o 
 -10  20   1      174.29      334.54     89.58 o 
  -9  20   1      153.78      144.08     84.88 o 
  -8  20   1      300.69      204.57     80.74 o 
  -7  20   1      226.92      194.09     72.15 o 
  -6  20   1     1129.20     1164.30     85.52 o 
  -5  20   1     3600.44     3462.96     83.70 o 
  -4  20   1       79.00      182.99     59.04 o 
  -3  20   1      756.97      729.13     60.90 o 
  -2  20   1      799.84      819.78     60.26 o 
  -1  20   1      161.20      212.08     51.82 o 
   0  20   1      100.48       94.20     50.98 o 
   1  20   1      638.31      716.80     56.17 o 
   2  20   1     1168.82     1231.27     55.25 o 
   3  20   1       69.65      119.85     61.03 o 
   4  20   1     1802.82     1800.79     79.35 o 
   5  20   1     1638.13     1542.24     76.97 o 
   6  20   1       21.51      131.93     85.70 o 
   7  20   1     1704.77     1562.77    107.80 o 
   8  20   1       46.87        4.71    111.59 o 
   9  20   1      388.76      237.56    110.21 o 
  10  20   1        7.50       52.33    113.86 o 
 -11  21   1      134.28      194.93    183.97 o 
 -10  21   1        1.32       27.59     88.24 o 
  -9  21   1      360.12      305.04    102.60 o 
  -8  21   1      737.70      729.85    104.67 o 
  -7  21   1     1316.66     1407.01     96.70 o 
  -6  21   1      122.27       61.39     78.10 o 
  -5  21   1      396.05      499.73     61.17 o 
  -4  21   1     5393.01     5314.75     96.27 o 
  -3  21   1      518.78      522.54     61.49 o 
  -2  21   1      117.28      118.28     54.16 o 
  -1  21   1      385.15      360.48     55.63 o 
   0  21   1       30.86       65.57     53.51 o 
   1  21   1        1.25       42.36     50.28 o 
   2  21   1      572.08      687.65     67.53 o 
   3  21   1     1691.86     1855.09     76.15 o 
   4  21   1        4.47       38.93     67.28 o 
   5  21   1      644.89      723.19     73.68 o 
   6  21   1     2357.47     2441.64    117.09 o 
   7  21   1       20.48       28.72     89.72 o 
   8  21   1      907.29      741.90    123.61 o 
   9  21   1       26.44       40.29    116.14 o 
  10  21   1        7.39      -42.49    142.81 o 
 -10  22   1        3.70       99.58    117.40 o 
  -9  22   1       61.28      147.66    103.67 o 
  -8  22   1       20.36      165.10    103.30 o 
  -7  22   1      277.38      200.52     82.57 o 
  -6  22   1      473.14      466.70     85.22 o 
  -5  22   1      580.65      460.38     62.79 o 
  -4  22   1       22.40       56.17     63.97 o 
  -3  22   1     3899.55     4254.39     98.89 o 
  -2  22   1      248.58      223.62     56.88 o 
  -1  22   1       89.71       76.57     56.27 o 
   0  22   1       51.12      117.72     57.29 o 
   1  22   1       79.49      147.85     53.79 o 
   2  22   1     3563.17     3543.42     89.65 o 
   3  22   1       46.11       76.71     65.25 o 
   4  22   1      110.99      128.37     65.44 o 
   5  22   1      575.80      455.75     75.36 o 
   6  22   1       86.71      228.20     99.52 o 
   7  22   1     1375.66     1503.23    113.50 o 
   8  22   1       29.39      -38.49    116.40 o 
   9  22   1      286.49      110.95    135.05 o 
  -9  23   1      123.49      203.07    127.57 o 
  -8  23   1      162.43      255.55    107.11 o 
  -7  23   1      256.60      233.04     84.76 o 
  -6  23   1       94.03       33.64     77.76 o 
  -5  23   1      234.15      186.23     62.70 o 
  -4  23   1      617.96      565.04     69.44 o 
  -3  23   1       14.00       15.00     62.52 o 
  -2  23   1     1561.93     1737.49     76.95 o 
  -1  23   1      199.42      155.06     59.64 o 
   0  23   1      679.90      600.27     63.41 o 
   1  23   1       16.03       14.87     55.29 o 
   2  23   1     1259.10     1399.04     78.06 o 
   3  23   1      274.89      334.94     69.14 o 
   4  23   1      112.89       76.03     68.18 o 
   5  23   1      217.74      330.47     84.60 o 
   6  23   1     1214.77     1290.94    113.92 o 
   7  23   1       88.74      110.41    102.42 o 
   8  23   1      437.22      398.73    155.41 o 
   9  23   1      287.68      200.25    143.00 o 
  -9  24   1        0.68      112.17    124.76 o 
  -8  24   1       52.41      124.00    118.23 o 
  -7  24   1      271.92      256.13     89.96 o 
  -6  24   1      792.01      767.47     96.83 o 
  -5  24   1      448.02      284.49     70.41 o 
  -4  24   1      118.63       92.52     67.33 o 
  -3  24   1      508.58      606.75     79.42 o 
  -2  24   1      131.39      111.93     69.41 o 
  -1  24   1      859.90      928.09     68.42 o 
   0  24   1       18.34       40.12     58.88 o 
   1  24   1      117.34       42.07     63.61 o 
   2  24   1     1632.80     1540.80     82.73 o 
   3  24   1      139.80      118.86     72.55 o 
   4  24   1      200.64      193.06     71.87 o 
   5  24   1      223.13      194.23     91.05 o 
   6  24   1       16.77       83.08     97.68 o 
   7  24   1     1301.98     1568.76    135.27 o 
   8  24   1        8.11     -150.57    147.51 o 
  -8  25   1        3.40       65.46    140.39 o 
  -7  25   1      570.67      252.48    113.56 o 
  -6  25   1       30.66     -104.50    104.60 o 
  -5  25   1      380.28      309.96     77.44 o 
  -4  25   1      311.51      245.59     71.76 o 
  -3  25   1        2.42      -40.83     75.56 o 
  -2  25   1     2719.16     2999.49     93.07 o 
  -1  25   1      113.49      153.62     64.27 o 
   0  25   1      268.13      174.18     60.80 o 
   1  25   1      106.10       93.05     73.53 o 
   2  25   1       22.42       96.21     74.24 o 
   3  25   1      292.09      281.89     73.88 o 
   4  25   1       53.88       64.82     72.04 o 
   5  25   1      111.94      156.08     92.03 o 
   6  25   1      474.23      534.84    107.70 o 
   7  25   1        3.24      -28.52    142.56 o 
  -7  26   1       42.28      -19.82    129.17 o 
  -6  26   1      198.52      211.73    116.40 o 
  -5  26   1        5.07        9.60    101.76 o 
  -4  26   1       83.72       91.71     72.58 o 
  -3  26   1      528.46      611.05     86.00 o 
  -2  26   1       30.22       71.66     73.27 o 
  -1  26   1      245.92      308.69     64.21 o 
   0  26   1      656.34      696.66     71.22 o 
   1  26   1        5.69       48.64     74.96 o 
   2  26   1      140.14       91.30     77.59 o 
   3  26   1        9.76      -18.46     74.49 o 
   4  26   1      326.77      248.07     80.10 o 
   5  26   1      112.97      134.85    106.57 o 
   6  26   1       79.37      131.39    115.14 o 
   7  26   1      137.09      174.22    173.00 o 
  -6  27   1       31.00      -89.77    137.87 o 
  -5  27   1      252.59      184.80    146.88 o 
  -4  27   1       71.47       -8.73     86.39 o 
  -3  27   1      105.67      140.98     76.74 o 
  -2  27   1      191.82      304.56     78.30 o 
  -1  27   1      582.46      728.13     75.00 o 
   0  27   1       87.91      146.39     66.82 o 
   1  27   1      716.88      628.78     79.81 o 
   2  27   1        0.44       47.88     73.67 o 
   3  27   1      277.96      178.42     83.98 o 
   4  27   1       24.26      -20.78     85.90 o 
   5  27   1      310.78      389.93    118.80 o 
   6  27   1        6.87      164.24    134.94 o 
   7  27   1        0.09      264.38    252.20 o 
  -5  28   1        0.67      -88.13    145.58 o 
  -4  28   1       49.26      141.46    115.05 o 
  -3  28   1       63.20      177.31     94.60 o 
  -2  28   1      414.99      539.78     92.30 o 
  -1  28   1        1.05       66.45     85.93 o 
   0  28   1      543.34      693.10    101.17 o 
   1  28   1       23.63      -33.64     96.73 o 
   2  28   1      345.53      108.66    114.93 o 
   3  28   1        2.25     -102.23    115.09 o 
   4  28   1      223.05      131.09    211.24 o 
   5  28   1       49.42       47.32    152.13 o 
   6  28   1       61.20       53.61    231.48 o 
  -4  29   1        1.84     -122.08    154.03 o 
  -3  29   1       41.34      236.85    168.13 o 
  -2  29   1        0.65      151.62    112.49 o 
  -1  29   1     1016.75      920.40    150.89 o 
   0  29   1        5.96       68.83    109.19 o 
   1  29   1      570.14      479.53    131.30 o 
   2  29   1        1.02       18.60    121.98 o 
   3  29   1      242.60       61.46    148.31 o 
   4  29   1        5.02     -299.43    149.71 o 
  -3  30   1       14.41       45.08    215.65 o 
  -2  30   1      649.22      788.73    159.90 o 
  -1  30   1       34.80      -55.90    130.23 o 
   0  30   1      729.43      732.75    125.45 o 
   1  30   1      137.18      455.04    133.01 o 
   2  30   1      434.36      291.27    122.90 o 
 -14   0   2      564.16      623.79    137.83 o 
 -12   0   2      730.67      618.72    116.74 o 
 -10   0   2     2394.97     2555.58     81.16 o 
  -8   0   2       94.73      142.27     43.54 o 
  -6   0   2      588.90      469.91     26.91 o 
  -4   0   2    23346.38    21396.92    153.24 o 
   0   0   2      828.77      746.97     27.81 o 
   2   0   2      264.27      155.38     23.80 o 
   4   0   2    23066.55    21911.51     96.46 o 
   6   0   2     3614.25     3442.26     46.88 o 
   8   0   2      366.64      290.41     69.79 o 
  10   0   2        1.86      -19.06    113.95 o 
  12   0   2        5.21       61.74    127.07 o 
  14   0   2      990.73     1338.18    171.78 o 
 -15   1   2      315.33      326.67     95.91 o 
 -14   1   2       20.35       -4.48     88.36 o 
 -13   1   2       16.16      -36.98     80.30 o 
 -12   1   2      604.35      641.06     72.28 o 
 -11   1   2      196.25      297.44     49.63 o 
 -10   1   2      426.65      431.38     42.85 o 
  -9   1   2      929.76     1037.35     42.61 o 
  -8   1   2      829.01      993.14     37.55 o 
  -7   1   2     1936.13     1895.49     35.41 o 
  -6   1   2        7.36       66.09     17.39 o 
  -5   1   2     9956.67     9438.60     42.00 o 
  -4   1   2     3846.21     3857.69     32.69 o 
  -3   1   2      180.28      162.10     24.28 o 
  -2   1   2     1781.93     1574.09     43.86 o 
  -1   1   2     7015.13     6972.54     43.91 o 
   0   1   2       61.69       29.44     16.71 o 
   1   1   2    14867.13    14135.88    118.35 o 
   2   1   2     3511.73     4091.52     35.70 o 
   3   1   2      766.61      833.46     23.87 o 
   4   1   2       89.80       90.31     18.74 o 
   5   1   2    18891.39    17258.31     66.88 o 
   6   1   2       68.63      110.55     19.68 o 
   7   1   2     5252.01     5608.56     74.43 o 
   8   1   2      366.54      343.82     56.46 o 
   9   1   2       14.81       75.14     70.95 o 
  10   1   2      763.97      648.49     84.10 o 
  11   1   2      328.06      420.01     92.56 o 
  12   1   2       51.93       86.14     93.19 o 
  13   1   2     1266.23     1391.21    121.66 o 
  14   1   2        2.40      128.78    106.08 o 
 -15   2   2       71.57      118.55     98.50 o 
 -14   2   2      253.54      341.11     91.36 o 
 -13   2   2       13.74       35.46     84.65 o 
 -12   2   2        4.57       20.52     66.46 o 
 -11   2   2      325.02      326.97     50.80 o 
 -10   2   2     3782.09     3778.04     70.22 o 
  -9   2   2        6.89        8.15     34.88 o 
  -8   2   2     1538.97     1853.24     43.53 o 
  -7   2   2      364.17      231.72     24.86 o 
  -6   2   2     3118.78     3114.39     32.35 o 
  -5   2   2      928.90     1004.04     23.53 o 
  -4   2   2    19342.37    19390.45     96.03 o 
  -3   2   2    17296.71    15789.84     99.75 o 
  -2   2   2     3626.44     3611.23     30.65 o 
  -1   2   2     4626.37     4937.41     62.89 o 
   0   2   2    26077.96    31458.20    354.76 o 
   1   2   2     5206.41     5817.00     53.72 o 
   2   2   2     1561.81     1427.57     21.11 o 
   3   2   2     2316.73     2136.04     22.68 o 
   4   2   2    14840.12    13840.84     86.18 o 
   5   2   2      294.75      377.48     18.45 o 
   6   2   2       22.24      116.54     24.10 o 
   7   2   2     5049.61     4904.93     73.58 o 
   8   2   2       51.11       19.56     55.31 o 
   9   2   2      557.69      572.93     65.83 o 
  10   2   2       40.01      -23.15     82.00 o 
  11   2   2     2142.44     1946.34    106.00 o 
  12   2   2      343.01      249.21     98.26 o 
  13   2   2        1.49       48.98    103.28 o 
  14   2   2      848.53      888.01    137.43 o 
 -15   3   2      447.79      390.88     99.55 o 
 -14   3   2      263.13      226.80     86.17 o 
 -13   3   2      135.26      139.97     85.21 o 
 -12   3   2       18.52       41.48     61.49 o 
 -11   3   2     1270.06     1396.91     66.68 o 
 -10   3   2     3310.74     3430.68     68.51 o 
  -9   3   2     4230.87     4565.60     62.80 o 
  -8   3   2       14.46       48.03     27.90 o 
  -7   3   2     1675.61     1984.42     36.51 o 
  -6   3   2      722.13      821.82     26.84 o 
  -5   3   2    20630.70    21846.49     64.83 o 
  -4   3   2     6481.05     5717.25     33.82 o 
  -3   3   2      613.18      619.20     16.65 o 
  -2   3   2     3416.73     3404.34     25.60 o 
  -1   3   2    17585.13    18674.95     88.83 o 
   0   3   2     2727.96     2287.13     30.38 o 
   1   3   2    16442.68    17246.15     98.20 o 
   2   3   2     2356.09     2122.96     30.05 o 
   3   3   2    10245.08    12463.85     76.59 o 
   4   3   2       22.40       35.08     17.69 o 
   5   3   2     2467.63     2066.03     26.57 o 
   6   3   2    11579.41    11696.50     70.21 o 
   7   3   2       95.21      117.78     41.34 o 
   8   3   2      519.77      551.76     51.39 o 
   9   3   2      202.16      292.26     64.06 o 
  10   3   2       51.93       66.14     78.48 o 
  11   3   2      125.56       96.31     89.88 o 
  12   3   2      974.17      919.28    107.34 o 
  13   3   2      956.33      874.40    109.13 o 
  14   3   2        0.01        0.94    160.58 o 
 -15   4   2       25.62      -10.07     93.00 o 
 -14   4   2      123.05       62.26     88.36 o 
 -13   4   2       13.97       68.60     70.96 o 
 -12   4   2      647.06      681.93     66.24 o 
 -11   4   2     1576.94     1709.43     70.54 o 
 -10   4   2     1631.34     1604.40     58.14 o 
  -9   4   2       85.90      119.43     40.67 o 
  -8   4   2     7049.88     7939.53     66.06 o 
  -7   4   2     1371.81     1321.22     31.32 o 
  -6   4   2    11952.94    14187.53     83.90 o 
  -5   4   2     3777.00     4073.86     40.94 o 
  -4   4   2      548.61      544.22     14.51 o 
  -3   4   2    33444.02    29557.73     73.85 o 
  -2   4   2      643.51      794.10     18.49 o 
  -1   4   2     2276.43     2341.58     41.91 o 
   0   4   2    11568.01    14392.57     91.42 o 
   1   4   2    15330.55    14227.46    143.67 o 
   2   4   2     5703.53     7095.99     50.31 o 
   3   4   2     6799.54     6746.72     42.67 o 
   4   4   2      201.31      165.16     22.28 o 
   5   4   2      123.50      202.35     20.04 o 
   6   4   2       17.70       21.38     29.29 o 
   7   4   2     3773.34     3463.58     60.29 o 
   8   4   2       17.10       23.80     46.82 o 
   9   4   2       94.07       80.21     63.06 o 
  10   4   2      244.28      248.83     70.30 o 
  11   4   2      347.17      283.22     90.89 o 
  12   4   2     1940.54     1674.78    112.71 o 
  13   4   2        7.25       50.89     98.56 o 
  14   4   2      257.34      126.71    203.46 o 
 -15   5   2        2.25       15.86    102.37 o 
 -14   5   2      254.55      204.55    106.62 o 
 -13   5   2        0.19       41.51     65.11 o 
 -12   5   2     1018.64     1266.19     71.89 o 
 -11   5   2      373.14      431.82     61.05 o 
 -10   5   2     1332.82     1351.44     55.90 o 
  -9   5   2     5925.62     6041.56     77.66 o 
  -8   5   2      326.68      413.60     35.36 o 
  -7   5   2     7440.49     7861.36     61.49 o 
  -6   5   2       39.64      100.79     15.26 o 
  -5   5   2     1907.85     2041.79     27.23 o 
  -4   5   2     9363.99     8383.26     52.73 o 
  -3   5   2     3315.78     3943.89     31.71 o 
  -2   5   2     8828.71     7829.11     42.89 o 
  -1   5   2      133.71       60.19     23.48 o 
   0   5   2      198.50      226.61     34.54 o 
   1   5   2      141.22      176.02     26.30 o 
   2   5   2       34.10       18.49     22.24 o 
   3   5   2     8539.53     9528.85     62.80 o 
   4   5   2       93.05       13.84     22.30 o 
   5   5   2     1473.91     1505.97     56.41 o 
   6   5   2    11308.36    10949.08     81.11 o 
   7   5   2       73.20       60.06     38.62 o 
   8   5   2     1195.39     1150.27     58.22 o 
   9   5   2       94.90      155.44     64.03 o 
  10   5   2      577.56      707.14     76.47 o 
  11   5   2      969.52      991.85     99.75 o 
  12   5   2      285.92      343.01     98.38 o 
  13   5   2      399.63      228.40    107.10 o 
  14   5   2       31.59      123.05    193.72 o 
 -15   6   2      377.97      238.16    135.91 o 
 -14   6   2       14.86      155.50    107.43 o 
 -13   6   2      436.21      554.93     78.75 o 
 -12   6   2      519.68      499.19     66.43 o 
 -11   6   2     2758.01     2759.21     79.66 o 
 -10   6   2      202.48      249.03     54.89 o 
  -9   6   2       91.36       79.65     42.64 o 
  -8   6   2     4342.34     4274.75     59.23 o 
  -7   6   2      273.07      161.75     25.97 o 
  -6   6   2      236.67      271.18     16.70 o 
  -5   6   2     1347.53     1345.51     23.84 o 
  -4   6   2      226.06      284.90     20.11 o 
  -3   6   2    25727.47    25017.01    142.03 o 
  -2   6   2     2190.13     1969.13     25.92 o 
  -1   6   2        2.01        2.43     23.39 o 
   0   6   2     8023.19     9781.52     60.76 o 
   1   6   2     1934.73     1591.94     30.86 o 
   2   6   2     4714.53     4134.83     36.84 o 
   3   6   2     1280.14     1210.98     23.43 o 
   4   6   2       35.68       77.70     20.00 o 
   5   6   2     1241.73     1277.80     35.48 o 
   6   6   2     1845.55     2274.71     47.22 o 
   7   6   2     1525.97     1274.54     50.51 o 
   8   6   2     1412.46     1347.30     61.15 o 
   9   6   2      481.71      451.59     58.07 o 
  10   6   2     2089.34     2310.00     93.11 o 
  11   6   2        3.77        5.50     91.24 o 
  12   6   2      247.35      232.04     96.52 o 
  13   6   2       14.25      -47.44    103.19 o 
  14   6   2       90.32     -123.05    215.65 o 
 -15   7   2        2.29      129.62    143.39 o 
 -14   7   2      370.16      360.97     94.60 o 
 -13   7   2       15.42       44.99     74.84 o 
 -12   7   2     1115.09     1243.96     85.05 o 
 -11   7   2      825.83      962.39     66.10 o 
 -10   7   2      498.18      474.24     56.86 o 
  -9   7   2      685.58      708.46     43.45 o 
  -8   7   2     1107.63     1168.12     42.44 o 
  -7   7   2     2913.97     2384.62     43.55 o 
  -6   7   2      409.77      337.58     19.19 o 
  -5   7   2      347.45      395.25     12.64 o 
  -4   7   2     7420.20     7257.22     49.53 o 
  -3   7   2      270.66      286.26     17.96 o 
  -2   7   2    22167.66    24450.34    169.53 o 
  -1   7   2    20886.57    18524.11     82.20 o 
   0   7   2      354.19      209.85     26.87 o 
   1   7   2     6507.22     6070.95     42.92 o 
   2   7   2       18.12        7.97     21.01 o 
   3   7   2      433.03      443.68     26.06 o 
   4   7   2        0.82        4.85     20.07 o 
   5   7   2      400.10      333.75     29.47 o 
   6   7   2     2747.39     2522.05     53.16 o 
   7   7   2     2316.25     2432.02     62.74 o 
   8   7   2      751.71      694.99     57.70 o 
   9   7   2      233.73      257.78     58.80 o 
  10   7   2      190.48      178.31     73.05 o 
  11   7   2     1148.39     1448.13    105.73 o 
  12   7   2      476.29      459.09     98.07 o 
  13   7   2      389.78      151.85    111.03 o 
  14   7   2       29.35       32.90    176.66 o 
 -15   8   2      141.23      220.52    188.84 o 
 -14   8   2        0.63        0.67     91.86 o 
 -13   8   2      957.19      830.73     97.46 o 
 -12   8   2      412.91      512.76     90.53 o 
 -11   8   2     3336.87     3471.66    112.25 o 
 -10   8   2      235.08      245.16     75.68 o 
  -9   8   2      219.16      216.90     43.39 o 
  -8   8   2      794.63      612.02     42.66 o 
  -7   8   2      268.87      386.70     32.74 o 
  -6   8   2        4.72       35.26     22.98 o 
  -5   8   2    11633.48    13931.45     71.19 o 
  -4   8   2     1032.93      869.97     21.28 o 
  -3   8   2     2418.79     2418.44     32.14 o 
  -2   8   2     8294.81     7963.76     52.52 o 
  -1   8   2     4929.20     5792.29     43.78 o 
   0   8   2     1622.12     1673.89     35.23 o 
   1   8   2     2630.35     2731.43     40.22 o 
   2   8   2     8946.18     9030.87     48.88 o 
   3   8   2       34.71       40.74     21.75 o 
   4   8   2       75.51      114.15     24.36 o 
   5   8   2     2169.60     2284.85     44.98 o 
   6   8   2      224.19      240.40     38.26 o 
   7   8   2     2096.93     2047.25     62.55 o 
   8   8   2      244.01      254.81     52.11 o 
   9   8   2      930.25     1048.63     73.56 o 
  10   8   2        4.59       33.83     79.78 o 
  11   8   2      506.50      497.22    103.61 o 
  12   8   2      208.43      295.60    111.44 o 
  13   8   2        4.60     -102.75    122.53 o 
 -15   9   2        0.60     -141.33    215.65 o 
 -14   9   2      361.32      299.44     94.82 o 
 -13   9   2       29.27       95.31     93.62 o 
 -12   9   2     1000.87      879.30     93.64 o 
 -11   9   2      768.76      929.13     89.78 o 
 -10   9   2      289.95      327.07     78.36 o 
  -9   9   2      977.13      999.13     68.38 o 
  -8   9   2      603.04      669.67     51.13 o 
  -7   9   2     1278.77     1062.70     43.83 o 
  -6   9   2     2380.64     2470.69     39.78 o 
  -5   9   2     1821.83     1842.98     23.51 o 
  -4   9   2     5159.06     6423.68     48.54 o 
  -3   9   2     7560.38     7829.51     58.55 o 
  -2   9   2     9314.71    11367.62     65.93 o 
  -1   9   2       86.73      165.06     22.48 o 
   0   9   2     3124.39     2460.32     39.17 o 
   1   9   2     2496.46     2135.61     29.84 o 
   2   9   2     1235.06     1526.65     31.42 o 
   3   9   2      780.93      737.50     28.62 o 
   4   9   2     1831.13     1647.77     40.37 o 
   5   9   2      203.97      163.47     32.26 o 
   6   9   2      587.91      641.53     44.37 o 
   7   9   2      218.59      185.20     49.02 o 
   8   9   2      268.37      324.81     53.90 o 
   9   9   2      448.99      466.45     69.30 o 
  10   9   2     3284.16     3225.86    108.68 o 
  11   9   2       58.55      181.53     97.71 o 
  12   9   2        1.56       39.63    106.10 o 
  13   9   2        8.36       52.37    135.18 o 
 -15  10   2      110.29      106.00    191.28 o 
 -14  10   2       35.44       -0.33     95.16 o 
 -13  10   2      709.20      521.56     99.14 o 
 -12  10   2       40.82       23.82     91.71 o 
 -11  10   2     2775.39     2774.78    111.90 o 
 -10  10   2      203.87      269.27     77.90 o 
  -9  10   2      439.19      370.72     64.90 o 
  -8  10   2      902.23      952.69     55.24 o 
  -7  10   2      514.56      486.51     40.94 o 
  -6  10   2       54.88      104.73     34.61 o 
  -5  10   2     5812.73     5672.34     63.76 o 
  -4  10   2     1232.61      940.25     27.42 o 
  -3  10   2      379.37      448.57     30.61 o 
  -2  10   2       27.63       43.73     26.64 o 
  -1  10   2     3960.04     3207.73     39.60 o 
   0  10   2     2776.51     3303.33     40.37 o 
   1  10   2     9611.74     9610.49     61.83 o 
   2  10   2      201.93      140.35     23.38 o 
   3  10   2     3237.55     2767.86     41.74 o 
   4  10   2     1678.27     1418.73     40.70 o 
   5  10   2      544.89      452.83     36.75 o 
   6  10   2       79.78       97.06     41.53 o 
   7  10   2     3114.07     3260.74     67.24 o 
   8  10   2       42.30       37.60     53.12 o 
   9  10   2     3064.91     3422.52     96.07 o 
  10  10   2      409.44      356.00     79.74 o 
  11  10   2      534.15      391.98    112.49 o 
  12  10   2        1.93       38.59    145.59 o 
  13  10   2       68.31      155.80    169.96 o 
 -14  11   2      596.80      458.01    103.77 o 
 -13  11   2      108.76      137.57     94.40 o 
 -12  11   2      336.79      258.03     90.70 o 
 -11  11   2       17.64       48.29     86.81 o 
 -10  11   2     1809.52     1855.75     84.74 o 
  -9  11   2      180.00      150.47     64.72 o 
  -8  11   2       65.84       96.14     58.53 o 
  -7  11   2      393.84      401.54     48.63 o 
  -6  11   2     7795.84     7196.08     76.28 o 
  -5  11   2     1285.47     1170.66     43.69 o 
  -4  11   2     5435.11     5865.72     56.01 o 
  -3  11   2      595.01      733.31     31.82 o 
  -2  11   2      197.83      171.12     27.76 o 
  -1  11   2     4075.10     4195.89     55.62 o 
   0  11   2    23150.23    21480.36    150.09 o 
   1  11   2       68.81       19.49     24.38 o 
   2  11   2     1139.12     1176.25     34.89 o 
   3  11   2        0.24        6.19     25.90 o 
   4  11   2     9010.78     8562.60     78.96 o 
   5  11   2      285.10      231.83     36.45 o 
   6  11   2      308.63      271.48     44.67 o 
   7  11   2       20.22       27.61     45.29 o 
   8  11   2     1700.31     1753.77     70.47 o 
   9  11   2       17.11       41.72     71.21 o 
  10  11   2     2038.14     2153.75    121.34 o 
  11  11   2       16.20      -90.14    126.15 o 
  12  11   2       14.26       70.22    142.46 o 
  13  11   2       59.20       75.54    211.99 o 
 -14  12   2       70.86       77.31     96.83 o 
 -13  12   2      699.24      468.93     99.94 o 
 -12  12   2        0.00       44.41     96.32 o 
 -11  12   2      843.32      795.87     97.44 o 
 -10  12   2       91.11      116.50     70.06 o 
  -9  12   2      896.36      951.77     75.87 o 
  -8  12   2        2.58       51.00     61.09 o 
  -7  12   2      273.09      262.04     50.22 o 
  -6  12   2       81.28       80.59     39.33 o 
  -5  12   2     1613.33     1409.47     47.23 o 
  -4  12   2      874.90      893.47     35.77 o 
  -3  12   2     1033.79      921.04     36.78 o 
  -2  12   2      857.00     1052.51     35.68 o 
  -1  12   2    21568.97    22587.55    167.77 o 
   0  12   2     2027.37     2523.11     40.31 o 
   1  12   2     2624.48     2430.46     37.32 o 
   2  12   2      377.11      388.33     26.58 o 
   3  12   2     5018.86     4310.13     51.13 o 
   4  12   2     2173.99     2245.03     51.89 o 
   5  12   2     1096.31     1020.77     46.46 o 
   6  12   2       10.08       29.50     44.40 o 
   7  12   2      262.22      238.37     49.60 o 
   8  12   2       62.08       66.74     57.21 o 
   9  12   2     2707.78     3078.67    124.83 o 
  10  12   2       73.37       60.93     94.15 o 
  11  12   2      428.12      263.77    140.42 o 
  12  12   2      499.55      326.16    136.30 o 
 -14  13   2      723.80      521.17    122.51 o 
 -13  13   2        0.06      -54.12    100.18 o 
 -12  13   2      386.83      255.78     98.56 o 
 -11  13   2        0.65        0.59     89.16 o 
 -10  13   2     1817.61     1804.15     90.09 o 
  -9  13   2     1438.91     1401.52     82.39 o 
  -8  13   2       45.65       71.04     64.81 o 
  -7  13   2       13.79       21.40     50.89 o 
  -6  13   2     3191.06     2825.92     60.62 o 
  -5  13   2      536.03      682.78     44.03 o 
  -4  13   2     1902.53     2026.10     48.11 o 
  -3  13   2     1182.11     1469.70     45.12 o 
  -2  13   2      528.46      583.18     34.94 o 
  -1  13   2      152.87      152.09     31.57 o 
   0  13   2    12800.43    11795.11     93.28 o 
   1  13   2     5914.34     5819.97     59.40 o 
   2  13   2       60.36      114.41     26.30 o 
   3  13   2     3536.15     3674.54     60.30 o 
   4  13   2     3623.80     3461.08     60.93 o 
   5  13   2      326.78      339.74     43.28 o 
   6  13   2       43.27       44.87     48.55 o 
   7  13   2        0.48      -12.02     59.15 o 
   8  13   2     2014.25     2009.68     93.00 o 
   9  13   2       20.96       52.23     77.16 o 
  10  13   2     1868.08     1975.66    122.97 o 
  11  13   2      104.45      137.31    108.06 o 
  12  13   2       82.40       81.53    153.23 o 
 -14  14   2       55.37      115.74    199.81 o 
 -13  14   2      277.51      150.02    105.39 o 
 -12  14   2       39.08       -4.08     98.45 o 
 -11  14   2      405.37      333.19     95.79 o 
 -10  14   2       66.44       17.04     74.92 o 
  -9  14   2      690.90      751.97     78.07 o 
  -8  14   2     2024.09     2254.14     86.56 o 
  -7  14   2       33.74       47.19     54.05 o 
  -6  14   2     1527.07     1718.63     56.86 o 
  -5  14   2     2121.27     2148.93     57.53 o 
  -4  14   2     1168.97     1151.87     42.63 o 
  -3  14   2       61.98      147.50     35.85 o 
  -2  14   2      535.86      683.60     39.56 o 
  -1  14   2     7676.43     7889.62     71.24 o 
   0  14   2       77.95      102.91     29.39 o 
   1  14   2     3717.87     3660.10     56.74 o 
   2  14   2     9978.72    10203.53     89.98 o 
   3  14   2     1938.99     1799.76     47.44 o 
   4  14   2     1688.40     1736.68     55.83 o 
   5  14   2        1.79       -6.18     47.72 o 
   6  14   2        7.00       -6.70     56.74 o 
   7  14   2      234.91      193.63     61.70 o 
   8  14   2       98.42      127.18     76.24 o 
   9  14   2     1371.98     1655.24     97.24 o 
  10  14   2       63.03      113.71    106.18 o 
  11  14   2       70.33       46.84    107.02 o 
  12  14   2      100.23       67.57    143.11 o 
 -13  15   2        0.48       13.74    110.67 o 
 -12  15   2      170.74       66.75    106.79 o 
 -11  15   2       10.44      -32.03     93.77 o 
 -10  15   2      884.01      835.97     85.16 o 
  -9  15   2     1656.93     1812.31     91.06 o 
  -8  15   2      495.94      491.67     74.52 o 
  -7  15   2     3554.28     3916.05     85.74 o 
  -6  15   2       14.31       14.56     52.47 o 
  -5  15   2      485.35      521.91     48.87 o 
  -4  15   2     1581.30     1699.89     48.38 o 
  -3  15   2     1269.25     1598.06     47.38 o 
  -2  15   2     4063.59     4630.74     62.42 o 
  -1  15   2       87.98       71.58     34.27 o 
   0  15   2     1873.63     1763.23     48.53 o 
   1  15   2     5459.62     5192.17     66.72 o 
   2  15   2       88.45      112.65     33.16 o 
   3  15   2     5439.49     5576.18     76.12 o 
   4  15   2      526.36      469.11     47.31 o 
   5  15   2      217.76      213.47     51.65 o 
   6  15   2      383.41      383.07     62.04 o 
   7  15   2      143.50      162.22     66.14 o 
   8  15   2      907.40      887.10     88.41 o 
   9  15   2       15.37       63.19     84.12 o 
  10  15   2      772.21      788.19    117.88 o 
  11  15   2      475.26      560.93    117.36 o 
  12  15   2       71.05      135.24    198.59 o 
 -13  16   2      204.20      159.25    104.24 o 
 -12  16   2        1.33      -57.66    104.63 o 
 -11  16   2      242.90      230.79    104.15 o 
 -10  16   2      139.81       36.15     78.98 o 
  -9  16   2      107.18      117.63     78.01 o 
  -8  16   2     3426.62     3902.85    104.54 o 
  -7  16   2      900.80      925.17     67.22 o 
  -6  16   2      259.84      198.75     56.52 o 
  -5  16   2     3405.73     3518.40     70.77 o 
  -4  16   2      268.56      358.98     53.14 o 
  -3  16   2     2505.75     2665.76     56.23 o 
  -2  16   2      372.99      206.19     39.15 o 
  -1  16   2     3856.75     3817.41     60.12 o 
   0  16   2      561.98      624.92     43.93 o 
   1  16   2       15.04       49.25     38.56 o 
   2  16   2     6355.43     6320.46     74.81 o 
   3  16   2      131.26      103.43     54.07 o 
   4  16   2       33.40       15.20     53.14 o 
   5  16   2      119.63      128.94     51.84 o 
   6  16   2      509.69      458.31     68.40 o 
   7  16   2      134.99      129.37     66.97 o 
   8  16   2      226.80      347.28     87.00 o 
   9  16   2      380.90      436.27     92.38 o 
  10  16   2      199.59      309.69    112.20 o 
  11  16   2        0.76       40.01    109.15 o 
  12  16   2       31.94      246.10    222.96 o 
 -13  17   2        4.79     -102.34    233.92 o 
 -12  17   2      282.41      237.91    107.34 o 
 -11  17   2        0.05      -22.75     89.64 o 
 -10  17   2       56.29      -11.37     82.02 o 
  -9  17   2     1090.58     1159.68     90.70 o 
  -8  17   2      253.78      216.62     74.12 o 
  -7  17   2     2769.80     3002.62     85.69 o 
  -6  17   2      177.49      159.19     57.51 o 
  -5  17   2      198.16      175.92     49.83 o 
  -4  17   2     5591.50     6113.96     85.87 o 
  -3  17   2      557.16      565.00     46.74 o 
  -2  17   2      423.08      421.00     43.23 o 
  -1  17   2      136.58       77.83     45.95 o 
   0  17   2        5.68       19.39     40.25 o 
   1  17   2     3577.26     3566.89     61.48 o 
   2  17   2       97.26      103.43     47.46 o 
   3  17   2       22.14       35.74     54.95 o 
   4  17   2       15.51       26.12     55.39 o 
   5  17   2      501.09      437.81     67.33 o 
   6  17   2       20.83       36.77     66.12 o 
   7  17   2      384.74      406.83     74.17 o 
   8  17   2      135.11       94.32     86.42 o 
   9  17   2       62.26       52.10     89.75 o 
  10  17   2        0.54      140.86    110.18 o 
  11  17   2      746.62      872.26    119.98 o 
  12  17   2      197.87       53.61    179.10 o 
 -12  18   2       51.72        5.66    104.94 o 
 -11  18   2       79.13       35.65     86.66 o 
 -10  18   2       37.15      -16.11     85.86 o 
  -9  18   2       48.76      114.16     79.67 o 
  -8  18   2     2720.44     2913.30    102.38 o 
  -7  18   2       70.74       76.29     64.45 o 
  -6  18   2     2395.73     2309.81     78.72 o 
  -5  18   2      495.01      546.64     62.04 o 
  -4  18   2      273.88      251.77     52.90 o 
  -3  18   2    11107.15    11848.60    102.25 o 
  -2  18   2     2099.78     2195.24     58.34 o 
  -1  18   2      438.85      474.38     48.67 o 
   0  18   2      485.32      487.90     45.86 o 
   1  18   2     2540.62     2635.16     59.61 o 
   2  18   2      599.40      627.24     54.49 o 
   3  18   2      478.46      397.97     60.85 o 
   4  18   2      959.87      910.73     66.34 o 
   5  18   2      171.10      130.88     68.98 o 
   6  18   2      198.20      130.56     83.18 o 
   7  18   2       91.58       94.39     86.10 o 
   8  18   2       38.55       13.11     86.48 o 
   9  18   2        2.54       41.76     93.62 o 
  10  18   2     1060.22     1159.80    129.56 o 
  11  18   2        1.10      129.33    114.63 o 
 -12  19   2       13.66       34.41    100.09 o 
 -11  19   2       53.45       40.24     92.41 o 
 -10  19   2        6.18       17.51     89.45 o 
  -9  19   2     1127.43     1082.65     93.03 o 
  -8  19   2       10.42       51.28     78.37 o 
  -7  19   2      993.57     1096.66     75.86 o 
  -6  19   2       43.40      -12.12     63.34 o 
  -5  19   2      704.52      679.53     65.52 o 
  -4  19   2      291.52      344.06     56.27 o 
  -3  19   2        3.43       38.47     48.13 o 
  -2  19   2       40.15       80.36     52.74 o 
  -1  19   2       38.40       41.21     48.28 o 
   0  19   2      386.79      432.42     48.68 o 
   1  19   2     1153.40     1161.93     53.22 o 
   2  19   2     1201.28     1196.63     65.39 o 
   3  19   2      766.86      801.29     68.18 o 
   4  19   2     1145.34     1199.02     72.48 o 
   5  19   2     1242.19     1056.88     81.70 o 
   6  19   2      821.95      812.69     95.30 o 
   7  19   2      537.12      472.08     92.92 o 
   8  19   2      168.01       84.89    106.35 o 
   9  19   2      281.04      112.60    107.67 o 
  10  19   2      220.06      357.58    151.15 o 
  11  19   2      569.37      620.13    199.81 o 
 -12  20   2       62.92      187.62    227.83 o 
 -11  20   2       19.95       35.49     94.06 o 
 -10  20   2      276.95      231.06     89.20 o 
  -9  20   2        6.58       -9.30     83.14 o 
  -8  20   2     1820.45     1659.93     97.97 o 
  -7  20   2       32.20       33.85     68.43 o 
  -6  20   2     4046.58     3667.45     93.94 o 
  -5  20   2      578.95      605.79     61.67 o 
  -4  20   2       62.59      105.76     57.49 o 
  -3  20   2      367.89      456.99     51.29 o 
  -2  20   2      220.39      229.88     56.51 o 
  -1  20   2     2090.03     2121.84     62.14 o 
   0  20   2     4601.37     4747.53     76.08 o 
   1  20   2      105.31      225.02     55.02 o 
   2  20   2      576.81      543.27     64.40 o 
   3  20   2      373.81      511.38     68.58 o 
   4  20   2     1430.33     1303.50     75.69 o 
   5  20   2       25.97      -10.67     74.75 o 
   6  20   2      608.55      580.32     92.89 o 
   7  20   2       39.71       67.50     90.42 o 
   8  20   2       85.03       37.73    107.66 o 
   9  20   2      148.47      231.56    109.44 o 
  10  20   2      576.26      508.45    121.90 o 
 -11  21   2      191.84      120.61    102.15 o 
 -10  21   2       34.97      121.38     90.85 o 
  -9  21   2      705.50      600.17     95.47 o 
  -8  21   2        6.05      -34.28     82.20 o 
  -7  21   2     1358.93     1299.90     92.00 o 
  -6  21   2      353.37      508.30     83.73 o 
  -5  21   2     1828.89     1793.36     74.09 o 
  -4  21   2      687.79      745.39     64.32 o 
  -3  21   2      331.66      350.15     66.47 o 
  -2  21   2     1145.58     1007.45     60.29 o 
  -1  21   2      419.55      473.49     53.21 o 
   0  21   2      160.22      200.71     52.84 o 
   1  21   2     1866.18     1851.17     68.36 o 
   2  21   2       10.88       61.94     61.72 o 
   3  21   2     1215.13     1190.67     71.63 o 
   4  21   2       36.26       30.55     66.29 o 
   5  21   2     1750.65     1708.78     82.53 o 
   6  21   2       36.17      -14.87     95.03 o 
   7  21   2      252.08      183.96     98.87 o 
   8  21   2        8.10      -56.08    115.34 o 
   9  21   2       33.31        1.88    139.42 o 
 -11  22   2       32.50      -20.71    204.68 o 
 -10  22   2      502.72      514.84    132.17 o 
  -9  22   2      136.94      259.43    105.57 o 
  -8  22   2      190.20      104.47    102.02 o 
  -7  22   2       26.28      -27.90     82.05 o 
  -6  22   2     1407.23     1314.42     94.68 o 
  -5  22   2      370.74      400.28     66.72 o 
  -4  22   2     2487.60     2509.21     79.60 o 
  -3  22   2       58.15       29.92     66.52 o 
  -2  22   2      771.77      851.22     61.61 o 
  -1  22   2     1051.54     1136.47     61.98 o 
   0  22   2     4083.37     3972.94     77.65 o 
   1  22   2        3.24       67.81     59.45 o 
   2  22   2     1467.37     1386.14     76.07 o 
   3  22   2      385.56      509.33     69.18 o 
   4  22   2     1808.76     1876.85     86.23 o 
   5  22   2      106.83      124.41     80.50 o 
   6  22   2      316.20      374.14     94.92 o 
   7  22   2      330.36      271.05     97.60 o 
   8  22   2       15.01      -52.58    138.75 o 
   9  22   2      148.09      101.96    138.89 o 
 -10  23   2        5.14      313.11    227.83 o 
  -9  23   2      328.29      349.40    122.72 o 
  -8  23   2        4.70       45.34    106.75 o 
  -7  23   2     1057.57      743.52     89.75 o 
  -6  23   2        2.11      -32.85     84.01 o 
  -5  23   2      832.14      985.82     81.34 o 
  -4  23   2        0.88       56.66     70.76 o 
  -3  23   2      145.96      139.75     66.40 o 
  -2  23   2      340.59      335.77     58.27 o 
  -1  23   2     1216.55     1303.46     64.13 o 
   0  23   2       53.44      117.92     60.92 o 
   1  23   2      734.82      697.12     73.35 o 
   2  23   2      160.47      233.27     70.22 o 
   3  23   2     1335.59     1243.78     78.27 o 
   4  23   2       34.44       70.77     68.69 o 
   5  23   2     1613.94     1837.50    117.61 o 
   6  23   2      116.51      133.77    102.89 o 
   7  23   2       64.59       82.27    101.63 o 
   8  23   2       64.14      -89.09    148.77 o 
  -9  24   2        1.45       85.35    122.84 o 
  -8  24   2      244.94      222.71    116.98 o 
  -7  24   2       11.35       30.00     84.12 o 
  -6  24   2      626.70      591.71     92.59 o 
  -5  24   2       34.74       46.94     80.78 o 
  -4  24   2     1052.74     1117.02     76.92 o 
  -3  24   2      737.14      691.25     67.96 o 
  -2  24   2      785.58      932.81     64.22 o 
  -1  24   2      344.54      356.50     59.57 o 
   0  24   2      115.56      129.44     64.43 o 
   1  24   2      125.26      141.77     70.74 o 
   2  24   2      300.66      225.89     71.99 o 
   3  24   2      101.18       79.71     72.27 o 
   4  24   2      633.21      738.87     84.73 o 
   5  24   2        7.44       60.73     97.85 o 
   6  24   2      461.27      449.65    107.67 o 
   7  24   2      521.44      573.55    126.91 o 
   8  24   2      124.79      -23.15    205.90 o 
  -9  25   2        5.35       53.61    201.03 o 
  -8  25   2        0.33       43.59    122.85 o 
  -7  25   2      234.34       56.05     83.72 o 
  -6  25   2        0.52        5.85     80.40 o 
  -5  25   2      893.79     1016.53     79.42 o 
  -4  25   2      169.33      205.24     77.24 o 
  -3  25   2        9.41       29.85     63.82 o 
  -2  25   2      620.88      682.64     70.91 o 
  -1  25   2      223.27      316.55     62.29 o 
   0  25   2       20.70       78.08     64.48 o 
   1  25   2      301.78      179.63     74.44 o 
   2  25   2       13.74       39.78     74.37 o 
   3  25   2      316.40      250.68     74.95 o 
   4  25   2        3.98       48.00     71.13 o 
   5  25   2      502.94      807.18    111.00 o 
   6  25   2       90.95      270.19    145.11 o 
   7  25   2       69.47      151.37    150.53 o 
  -8  26   2       32.75      159.60    198.59 o 
  -7  26   2        1.32       27.74    111.36 o 
  -6  26   2      374.27      337.02    102.09 o 
  -5  26   2      176.19      180.04     92.20 o 
  -4  26   2      338.28      386.94     79.96 o 
  -3  26   2      528.03      689.42     79.74 o 
  -2  26   2       18.35       95.32     66.80 o 
  -1  26   2      640.36      544.75     68.30 o 
   0  26   2      102.31       71.10     67.68 o 
   1  26   2      172.11      203.20     76.35 o 
   2  26   2        2.67       29.30     74.85 o 
   3  26   2       63.91      100.48     77.72 o 
   4  26   2      189.30      212.67     76.78 o 
   5  26   2      232.95      332.21    120.33 o 
   6  26   2      252.38      299.71    153.35 o 
  -7  27   2       32.10      -74.32    199.81 o 
  -6  27   2        8.98     -131.44    150.33 o 
  -5  27   2      176.73      139.98    135.22 o 
  -4  27   2      729.75      841.30    125.63 o 
  -3  27   2        9.38       32.03     82.94 o 
  -2  27   2      834.55      829.03     83.30 o 
  -1  27   2      134.34      120.87     66.98 o 
   0  27   2      172.96      154.70     76.64 o 
   1  27   2        1.24       46.94     76.24 o 
   2  27   2      461.63      328.29     84.16 o 
   3  27   2      145.84        3.46     89.78 o 
   4  27   2      182.48      149.61     92.42 o 
   5  27   2        3.84      215.20    123.22 o 
   6  27   2      218.81      350.15    158.47 o 
  -6  28   2       14.79      -68.23    188.84 o 
  -5  28   2      467.37       70.61    155.58 o 
  -4  28   2        0.65      171.07    133.70 o 
  -3  28   2      952.01     1043.82    129.34 o 
  -2  28   2        0.14       86.86    112.87 o 
  -1  28   2      395.06      312.31    121.06 o 
   0  28   2       58.11       35.87     97.46 o 
   1  28   2       16.87      102.27    101.81 o 
   2  28   2       60.25      -24.33    123.76 o 
   3  28   2       45.95      -80.90    131.02 o 
   4  28   2        2.16      -65.59    128.57 o 
   5  28   2       64.56      177.52    157.48 o 
  -5  29   2        0.10      -96.25    190.06 o 
  -4  29   2      324.20      298.80    142.25 o 
  -3  29   2       12.10      157.83    138.89 o 
  -2  29   2      924.17     1151.78    182.14 o 
  -1  29   2        1.83        4.99    153.77 o 
   0  29   2      224.09      253.36    158.72 o 
   1  29   2       38.00        2.99    114.22 o 
   2  29   2        2.64      -87.48    123.37 o 
   3  29   2        0.77     -164.52    136.12 o 
   4  29   2       65.49     -108.43    168.13 o 
  -1  30   2      284.08      127.93    191.28 o 
   0  30   2        1.42        7.31    232.70 o 
   1  30   2       92.10     -142.55    208.34 o 
   2  30   2        7.72       77.97    183.97 o 
 -15   0   3      291.81      334.79    130.01 o 
 -13   0   3     4052.44     3932.19    178.76 o 
 -11   0   3     1013.22      991.70     71.98 o 
  -9   0   3     2746.83     3243.70     79.35 o 
  -7   0   3     9196.45     8046.04     89.75 o 
  -5   0   3      176.75       72.42     27.84 o 
  -3   0   3    19147.05    16887.48     91.48 o 
  -1   0   3    34942.27    37913.53    198.51 o 
   1   0   3    36991.52    42659.91    137.13 o 
   3   0   3     3591.22     3017.82     43.16 o 
   5   0   3     4679.35     3967.57     50.26 o 
   7   0   3    11467.35    11812.47    200.99 o 
   9   0   3       79.07      171.10    113.28 o 
  11   0   3      638.79      726.02    137.55 o 
  13   0   3      114.57      147.85    161.93 o 
 -16   1   3      135.32      143.74    104.90 o 
 -15   1   3      129.38      249.52     92.91 o 
 -14   1   3      370.40      537.05     87.46 o 
 -13   1   3       24.88       70.04     70.57 o 
 -12   1   3     1311.91     1431.92     62.79 o 
 -11   1   3      629.87      666.25     52.64 o 
 -10   1   3      236.62      264.59     41.41 o 
  -9   1   3      192.26      174.09     36.10 o 
  -8   1   3     2954.51     2911.44     48.70 o 
  -7   1   3      594.91      588.15     24.37 o 
  -6   1   3     4278.67     4090.35     37.26 o 
  -5   1   3       64.43       88.14     19.96 o 
  -4   1   3    29381.58    27359.96     45.95 o 
  -3   1   3      897.84      683.00     20.22 o 
  -2   1   3      864.98      842.45     27.47 o 
  -1   1   3      282.12      309.46     24.30 o 
   0   1   3     3114.13     3511.96     53.72 o 
   1   1   3    20021.54    21498.03     70.63 o 
   2   1   3     4381.81     4320.52     31.95 o 
   3   1   3       87.90      122.63     19.11 o 
   4   1   3       84.39      129.01     20.22 o 
   5   1   3      321.59      460.25     24.38 o 
   6   1   3    10902.63    10231.54     77.65 o 
   7   1   3       20.11       31.59     61.59 o 
   8   1   3      408.52      503.69     72.15 o 
   9   1   3      150.86      122.76     75.39 o 
  10   1   3       46.68       40.65     84.77 o 
  11   1   3       24.11       62.95     89.99 o 
  12   1   3     1025.30     1319.84    107.67 o 
  13   1   3       30.41       21.85    111.45 o 
 -16   2   3        5.61      151.22    126.63 o 
 -15   2   3       83.21      188.74     95.91 o 
 -14   2   3      161.67      197.82     89.59 o 
 -13   2   3     1625.02     1760.26     85.11 o 
 -12   2   3      675.28      781.13     58.56 o 
 -11   2   3     1528.57     1532.51     59.55 o 
 -10   2   3      180.67      165.59     39.80 o 
  -9   2   3      751.58      793.89     40.05 o 
  -8   2   3      214.40      165.41     27.99 o 
  -7   2   3     5347.23     4886.98     43.15 o 
  -6   2   3     2345.36     2254.64     25.08 o 
  -5   2   3     2145.39     1992.29     25.89 o 
  -4   2   3     1048.02      984.87     19.50 o 
  -3   2   3     8711.96     8081.22     57.85 o 
  -2   2   3     6508.92     6012.87     38.61 o 
  -1   2   3     8248.95     6944.77     58.01 o 
   0   2   3   157350.72   187491.56   1457.25 o 
   1   2   3   111126.11   136212.80    186.16 o 
   2   2   3     2666.21     2896.23     37.16 o 
   3   2   3     2088.57     2089.01     24.99 o 
   4   2   3     7100.71     5908.97     46.13 o 
   5   2   3     6776.94     6138.84     49.61 o 
   6   2   3       10.35        2.90     27.67 o 
   7   2   3     4025.31     4184.50     97.74 o 
   8   2   3       58.22       84.00     70.57 o 
   9   2   3      340.35      249.00     79.11 o 
  10   2   3       42.01      112.84     82.86 o 
  11   2   3      489.30      581.55     96.88 o 
  12   2   3       14.17       65.22     92.56 o 
  13   2   3      109.42      190.14    110.64 o 
 -16   3   3       37.16      -63.35    163.26 o 
 -15   3   3      169.17      266.80    114.00 o 
 -14   3   3      506.60      539.63     89.32 o 
 -13   3   3      176.73      234.65     65.69 o 
 -12   3   3     4166.18     4297.75     82.95 o 
 -11   3   3        5.84        9.95     48.40 o 
 -10   3   3       45.02       39.02     43.06 o 
  -9   3   3       49.14        6.51     35.02 o 
  -8   3   3     3499.62     3478.94     47.90 o 
  -7   3   3     2111.30     2177.98     37.31 o 
  -6   3   3     1779.45     1994.02     28.97 o 
  -5   3   3     3667.36     3416.47     27.75 o 
  -4   3   3     7775.48     7671.83     43.22 o 
  -3   3   3     9026.15     7460.54     41.01 o 
  -2   3   3     2450.01     3015.03     31.97 o 
  -1   3   3    54630.47    60696.58    183.55 o 
   0   3   3    68392.61    73241.13    234.00 o 
   1   3   3   206030.36   228592.53    295.25 o 
   2   3   3      565.90      469.16     21.11 o 
   3   3   3    10172.78    10375.66     65.01 o 
   4   3   3      221.23      263.91     22.55 o 
   5   3   3     3801.26     3437.45     40.65 o 
   6   3   3     1894.57     1743.92     40.24 o 
   7   3   3       22.04       38.55     62.25 o 
   8   3   3      497.19      626.28     76.50 o 
   9   3   3      351.40      434.84     80.55 o 
  10   3   3     1343.25     1227.03     95.82 o 
  11   3   3        9.14      -25.02     87.82 o 
  12   3   3      412.50      490.27    103.20 o 
  13   3   3      247.25      412.30    106.36 o 
 -16   4   3      261.30       52.39    177.88 o 
 -15   4   3      117.05      182.18    132.22 o 
 -14   4   3      190.77      264.64     75.85 o 
 -13   4   3     1588.83     1498.22     76.85 o 
 -12   4   3     1291.75     1528.39     72.75 o 
 -11   4   3      571.38      545.92     52.59 o 
 -10   4   3       61.46       63.91     44.16 o 
  -9   4   3      579.40      623.74     39.62 o 
  -8   4   3      306.40      396.16     32.13 o 
  -7   4   3      389.63      420.44     27.55 o 
  -6   4   3     4469.51     4184.47     31.81 o 
  -5   4   3      375.50      389.38     15.27 o 
  -4   4   3    15797.30    17018.48     92.14 o 
  -3   4   3     1758.47     1890.67     27.02 o 
  -2   4   3     2520.68     2263.52     22.69 o 
  -1   4   3     3656.87     4332.23     61.89 o 
   0   4   3    12208.45    11331.26     93.74 o 
   1   4   3    32580.24    39505.58    150.20 o 
   2   4   3     5891.28     5497.76     49.31 o 
   3   4   3      118.64      119.42     24.32 o 
   4   4   3    26051.05    24163.45     99.75 o 
   5   4   3      290.18      368.25     30.83 o 
   6   4   3      348.94      472.65     36.57 o 
   7   4   3     2074.23     2310.22     69.68 o 
   8   4   3      453.48      443.42     73.02 o 
   9   4   3      599.24      533.81     82.81 o 
  10   4   3        4.31      -28.66     85.33 o 
  11   4   3      787.14      728.53     98.50 o 
  12   4   3      881.07     1070.26    114.82 o 
  13   4   3       73.87      117.03    107.26 o 
 -15   5   3      657.73      716.95    148.17 o 
 -14   5   3      314.55      319.40     87.25 o 
 -13   5   3        1.07       45.36     70.29 o 
 -12   5   3      278.92      302.53     61.30 o 
 -11   5   3     1087.14      962.20     56.19 o 
 -10   5   3     2223.28     2354.20     62.42 o 
  -9   5   3      243.04      363.13     38.58 o 
  -8   5   3      234.36      236.56     30.05 o 
  -7   5   3     2128.80     2254.08     34.83 o 
  -6   5   3       81.48       52.17     15.48 o 
  -5   5   3     8513.55     7867.19     37.37 o 
  -4   5   3        6.35       13.76     15.91 o 
  -3   5   3     1592.78     1432.30     20.86 o 
  -2   5   3     2565.30     2535.58     31.55 o 
  -1   5   3     7649.72     7587.90     87.93 o 
   0   5   3     4213.71     3774.84     93.23 o 
   1   5   3      241.97      324.78     32.69 o 
   2   5   3     4048.28     4073.23     51.11 o 
   3   5   3    14481.18    14782.10     82.01 o 
   4   5   3     3584.07     4439.08     50.39 o 
   5   5   3    13631.43    13515.20     83.42 o 
   6   5   3      172.74      198.94     36.78 o 
   7   5   3       39.94        6.32     41.92 o 
   8   5   3     1949.88     2146.39     91.31 o 
   9   5   3      427.25      478.15     81.18 o 
  10   5   3     3434.57     3432.14    119.60 o 
  11   5   3      255.22      143.55     93.16 o 
  12   5   3       49.86       12.68    103.04 o 
  13   5   3      751.62      732.04    115.29 o 
 -15   6   3       17.54       35.35    138.27 o 
 -14   6   3      371.06      479.38     94.41 o 
 -13   6   3       52.13       60.63     70.48 o 
 -12   6   3      138.55       50.00     67.60 o 
 -11   6   3       12.52       10.24     48.47 o 
 -10   6   3      197.79      242.48     46.67 o 
  -9   6   3      961.56      932.55     43.59 o 
  -8   6   3     1359.00     1718.60     44.24 o 
  -7   6   3     4568.12     4367.59     45.06 o 
  -6   6   3     5996.54     5046.77     35.46 o 
  -5   6   3     4729.38     5356.33     38.47 o 
  -4   6   3     1556.03     1425.38     24.36 o 
  -3   6   3      475.99      508.03     23.98 o 
  -2   6   3     4763.75     4205.99     37.28 o 
  -1   6   3    17999.82    16544.20     77.18 o 
   0   6   3     1367.98     1124.42     32.27 o 
   1   6   3     1722.66     2053.38     36.96 o 
   2   6   3      879.81      995.31     34.52 o 
   3   6   3       34.73       51.58     28.07 o 
   4   6   3    27792.14    28319.91    120.86 o 
   5   6   3     1133.33     1062.01     39.64 o 
   6   6   3      372.31      372.29     39.45 o 
   7   6   3        2.61        8.75     44.98 o 
   8   6   3      190.21      212.23     70.35 o 
   9   6   3      709.75      682.41     82.73 o 
  10   6   3      108.67       94.47     86.40 o 
  11   6   3      895.52      695.16     96.24 o 
  12   6   3      271.84      202.08    102.00 o 
  13   6   3        2.52      -29.68     99.28 o 
 -15   7   3      816.76      881.86    150.88 o 
 -14   7   3      147.18      110.93     91.09 o 
 -13   7   3      266.48      212.63     86.86 o 
 -12   7   3       34.42       30.01     69.09 o 
 -11   7   3      661.28      590.12     69.86 o 
 -10   7   3     2534.58     2851.14     74.14 o 
  -9   7   3     1488.74     1629.59     49.87 o 
  -8   7   3      533.38      518.93     37.39 o 
  -7   7   3     1460.83     1282.71     31.13 o 
  -6   7   3     2113.59     2000.54     29.82 o 
  -5   7   3    15356.99    16086.50     72.19 o 
  -4   7   3    10780.20     9301.28     49.60 o 
  -3   7   3     1365.54     1681.83     29.74 o 
  -2   7   3     6683.93     7161.26     50.98 o 
  -1   7   3     1674.82     1596.70     27.96 o 
   0   7   3     2113.01     1924.54     34.36 o 
   1   7   3     3648.50     3497.06     47.82 o 
   2   7   3      690.26      530.98     24.07 o 
   3   7   3    15075.77    15616.82     83.84 o 
   4   7   3      319.04      332.75     33.13 o 
   5   7   3     5317.52     5448.88     64.50 o 
   6   7   3     2133.50     1956.29     55.90 o 
   7   7   3      394.07      396.83     52.99 o 
   8   7   3     3625.81     3613.38     97.44 o 
   9   7   3        1.02       -1.99     89.54 o 
  10   7   3      232.92      442.17    104.64 o 
  11   7   3      141.95      163.75    111.24 o 
  12   7   3        6.46       68.04    109.61 o 
  13   7   3      230.51      110.11    120.31 o 
 -15   8   3       65.22        7.33     91.65 o 
 -14   8   3      151.74       60.08     89.95 o 
 -13   8   3       27.47       24.73     88.64 o 
 -12   8   3      360.81      304.74     88.31 o 
 -11   8   3        7.24       39.44     80.63 o 
 -10   8   3      249.42      262.13     61.48 o 
  -9   8   3     7765.16     7921.49     99.00 o 
  -8   8   3      415.09      443.14     46.47 o 
  -7   8   3     5256.50     4796.36     56.85 o 
  -6   8   3     4877.61     5140.99     43.05 o 
  -5   8   3      111.87      101.26     19.60 o 
  -4   8   3     1339.01     1276.74     27.77 o 
  -3   8   3      197.87      103.57     20.86 o 
  -2   8   3      370.28      398.47     22.97 o 
  -1   8   3     5997.96     5529.87     37.70 o 
   0   8   3      636.39      595.49     26.17 o 
   1   8   3       28.25       29.11     23.06 o 
   2   8   3    13020.22    14881.02     77.96 o 
   3   8   3     1760.63     1760.29     31.83 o 
   4   8   3     3443.89     3258.45     52.74 o 
   5   8   3     1008.05      865.09     40.97 o 
   6   8   3     2389.79     2598.01     61.67 o 
   7   8   3        1.84      -13.01     52.53 o 
   8   8   3        7.38      -15.62     64.73 o 
   9   8   3     2800.75     2950.76    124.85 o 
  10   8   3      417.86      365.29    103.43 o 
  11   8   3      268.42      328.87    106.43 o 
  12   8   3      381.98      327.29    118.55 o 
  13   8   3      121.14      -42.64    191.28 o 
 -15   9   3      395.44      277.10     98.94 o 
 -14   9   3        3.51      -56.70     94.90 o 
 -13   9   3      403.32      363.06     96.12 o 
 -12   9   3       29.08       91.23     89.80 o 
 -11   9   3        4.40       34.12     79.89 o 
 -10   9   3      630.08      703.63     67.14 o 
  -9   9   3     3218.82     3573.85     77.58 o 
  -8   9   3      417.38      379.09     48.59 o 
  -7   9   3     4441.90     4794.78     59.73 o 
  -6   9   3       12.60        9.98     22.72 o 
  -5   9   3     4111.85     4988.50     44.20 o 
  -4   9   3      895.61      674.82     22.83 o 
  -3   9   3     7551.57     7628.41     54.36 o 
  -2   9   3     2722.42     2843.30     36.84 o 
  -1   9   3     1613.10     1593.10     30.08 o 
   0   9   3     2638.60     2378.43     30.57 o 
   1   9   3     5590.66     5525.10     49.88 o 
   2   9   3      781.97      722.81     26.47 o 
   3   9   3     1069.76     1198.43     34.73 o 
   4   9   3      491.97      505.40     36.73 o 
   5   9   3     1317.01     1433.49     46.81 o 
   6   9   3     1289.49     1119.15     54.04 o 
   7   9   3     1955.02     2060.69     72.99 o 
   8   9   3     1811.96     1948.08     86.98 o 
   9   9   3       47.23       48.19     91.61 o 
  10   9   3      288.09      235.01     98.71 o 
  11   9   3      180.87      221.43    109.21 o 
  12   9   3      501.96      737.44    122.41 o 
  13   9   3      151.03       19.49    169.35 o 
 -15  10   3        1.05      -29.85    101.30 o 
 -14  10   3      215.20      104.93     99.49 o 
 -13  10   3       78.95      122.05     89.10 o 
 -12  10   3       25.43      137.06     86.82 o 
 -11  10   3      460.29      562.71     86.84 o 
 -10  10   3      254.72      233.75     65.31 o 
  -9  10   3     5039.06     5153.60     88.82 o 
  -8  10   3     6909.76     7010.85     93.36 o 
  -7  10   3      892.28      733.01     39.89 o 
  -6  10   3     1143.42     1445.56     40.53 o 
  -5  10   3      521.89      504.51     25.44 o 
  -4  10   3     8764.43    10401.15     78.56 o 
  -3  10   3     1610.37     1544.39     44.44 o 
  -2  10   3     6255.65     5318.37     48.72 o 
  -1  10   3     1741.31     1563.02     29.12 o 
   0  10   3     1300.49     1166.63     28.42 o 
   1  10   3       31.79        4.67     22.36 o 
   2  10   3    10133.67     9767.25     62.09 o 
   3  10   3     1225.87      999.25     34.19 o 
   4  10   3       35.31       67.90     35.04 o 
   5  10   3      139.57       77.74     37.41 o 
   6  10   3     5452.67     5520.85     83.38 o 
   7  10   3      270.17      302.21     57.82 o 
   8  10   3       10.18        3.88     59.97 o 
   9  10   3     1279.88     1309.49     88.35 o 
  10  10   3      100.22       58.49     98.33 o 
  11  10   3       73.01       80.64    107.12 o 
  12  10   3      908.82      874.67    125.91 o 
 -15  11   3      282.37       30.19    142.42 o 
 -14  11   3        4.42      -25.24     98.80 o 
 -13  11   3       77.14      115.09     96.54 o 
 -12  11   3      124.67       66.87     94.46 o 
 -11  11   3      434.23      347.30     89.47 o 
 -10  11   3      117.01       89.70     69.08 o 
  -9  11   3     2141.96     2333.60     72.44 o 
  -8  11   3       11.41       17.70     58.31 o 
  -7  11   3     1780.39     1952.29     53.88 o 
  -6  11   3       14.86        4.15     33.69 o 
  -5  11   3      646.22      736.59     33.65 o 
  -4  11   3     1430.32     1279.44     32.48 o 
  -3  11   3    18411.34    18447.10     87.87 o 
  -2  11   3      183.79      146.05     26.89 o 
  -1  11   3     1786.97     1606.48     34.11 o 
   0  11   3      978.23      834.62     29.79 o 
   1  11   3    10182.34     8749.21    103.26 o 
   2  11   3      516.11      374.89     26.10 o 
   3  11   3     1484.49     1773.34     41.15 o 
   4  11   3      132.29      164.26     37.15 o 
   5  11   3      766.36      832.57     46.01 o 
   6  11   3     1056.82     1090.05     57.33 o 
   7  11   3      814.63      847.00     65.30 o 
   8  11   3      652.99      602.87     66.48 o 
   9  11   3      230.44      223.51     76.47 o 
  10  11   3       49.38       24.73     99.30 o 
  11  11   3       16.92       14.30    131.98 o 
  12  11   3      562.09      532.12    154.73 o 
 -14  12   3      181.70       49.06    101.45 o 
 -13  12   3       17.73      -35.31     98.03 o 
 -12  12   3      271.45      389.72     97.24 o 
 -11  12   3        4.59       18.43     86.92 o 
 -10  12   3       44.20       41.22     69.17 o 
  -9  12   3      592.97      577.79     69.71 o 
  -8  12   3     4569.08     5014.05     99.71 o 
  -7  12   3      354.63      406.59     50.96 o 
  -6  12   3     2939.32     3411.70     61.00 o 
  -5  12   3     1175.44     1345.24     43.59 o 
  -4  12   3     1554.66     1797.73     38.23 o 
  -3  12   3      808.95      774.99     33.48 o 
  -2  12   3     9734.79     8366.64     72.50 o 
  -1  12   3        6.47       37.38     27.02 o 
   0  12   3     3442.93     2966.49     43.61 o 
   1  12   3     1817.04     1925.33     38.61 o 
   2  12   3     7155.89     6617.30     81.10 o 
   3  12   3        8.30        1.24     30.62 o 
   4  12   3      106.66      153.46     38.75 o 
   5  12   3     1511.14     1535.73     53.24 o 
   6  12   3     6461.89     6929.69     95.22 o 
   7  12   3      182.05      164.12     54.07 o 
   8  12   3      195.29       49.43     63.40 o 
   9  12   3      322.31      236.60     78.73 o 
  10  12   3       13.43      -69.98    129.55 o 
  11  12   3       65.51      -71.88    147.32 o 
  12  12   3     1115.78     1047.92    161.71 o 
 -14  13   3        0.30      -92.58     99.89 o 
 -13  13   3       19.29      -17.36     98.81 o 
 -12  13   3      427.28      436.29     99.13 o 
 -11  13   3       19.89       10.69     89.76 o 
 -10  13   3      949.62      913.63     82.72 o 
  -9  13   3     1822.66     1938.45     86.09 o 
  -8  13   3      488.76      492.52     68.10 o 
  -7  13   3       49.02       91.33     51.29 o 
  -6  13   3      283.70      346.00     43.11 o 
  -5  13   3      822.38     1062.43     43.87 o 
  -4  13   3      378.16      411.15     36.32 o 
  -3  13   3     7153.04     6975.64     63.77 o 
  -2  13   3     3129.34     3430.63     49.22 o 
  -1  13   3     4186.95     4095.83     51.25 o 
   0  13   3      456.84      397.32     31.10 o 
   1  13   3    10162.76     9391.61     80.05 o 
   2  13   3      136.29      180.14     30.47 o 
   3  13   3     1355.77     1501.57     48.45 o 
   4  13   3       44.64       40.76     40.41 o 
   5  13   3     1189.55     1244.77     52.80 o 
   6  13   3      234.81      264.96     52.20 o 
   7  13   3     1143.20     1364.41     65.48 o 
   8  13   3      214.43      194.09     76.11 o 
   9  13   3      358.11      425.56     98.99 o 
  10  13   3       55.67       56.97     97.47 o 
  11  13   3      146.70      234.79    139.55 o 
  12  13   3       56.14       18.33    151.91 o 
 -14  14   3       38.04      136.83    157.77 o 
 -13  14   3      161.37       47.37    103.12 o 
 -12  14   3      130.66      161.47    100.21 o 
 -11  14   3      271.83      353.28     91.86 o 
 -10  14   3      270.06      265.98     76.78 o 
  -9  14   3     9157.37     8975.01    135.92 o 
  -8  14   3      352.52      407.20     68.79 o 
  -7  14   3      494.75      510.48     57.19 o 
  -6  14   3       71.78      104.89     45.25 o 
  -5  14   3       20.85       25.55     39.61 o 
  -4  14   3     1845.79     2125.84     49.00 o 
  -3  14   3     3505.86     3843.92     57.14 o 
  -2  14   3     3261.36     2885.12     49.25 o 
  -1  14   3     2466.68     2001.70     43.48 o 
   0  14   3     1475.23     1307.79     43.61 o 
   1  14   3     1515.39     1602.76     45.50 o 
   2  14   3     6424.03     6544.14     82.74 o 
   3  14   3      129.57       58.90     38.28 o 
   4  14   3      105.10      116.17     42.62 o 
   5  14   3       79.95       46.79     44.43 o 
   6  14   3     1160.22     1250.44     62.08 o 
   7  14   3      126.40      148.01     66.54 o 
   8  14   3      346.50      349.95     84.43 o 
   9  14   3     1351.94     1531.42    115.73 o 
  10  14   3      420.39      275.15    102.05 o 
  11  14   3        4.79      -68.21    126.21 o 
  12  14   3      430.22      317.99    198.59 o 
 -13  15   3       47.30      109.11    107.12 o 
 -12  15   3      235.40      101.06     94.86 o 
 -11  15   3       28.73       -2.05     81.05 o 
 -10  15   3     2645.68     2932.93    104.67 o 
  -9  15   3      242.93      311.49     76.55 o 
  -8  15   3     1060.21      986.99     76.24 o 
  -7  15   3      428.03      489.42     60.47 o 
  -6  15   3      701.58      653.13     51.90 o 
  -5  15   3     2039.42     1995.84     55.74 o 
  -4  15   3       72.96       34.69     35.80 o 
  -3  15   3     1090.12     1021.05     42.63 o 
  -2  15   3     3895.35     3939.67     56.54 o 
  -1  15   3      653.03      665.88     37.50 o 
   0  15   3     3386.09     2951.08     55.56 o 
   1  15   3     1787.90     1710.27     48.53 o 
   2  15   3        5.34       -2.09     38.06 o 
   3  15   3      211.10      178.72     47.58 o 
   4  15   3        2.67      -20.38     42.98 o 
   5  15   3     1169.29     1208.01     62.63 o 
   6  15   3       54.25       42.30     63.68 o 
   7  15   3     2259.34     2373.64     87.64 o 
   8  15   3      524.37      550.30     85.48 o 
   9  15   3       56.68       63.61     82.16 o 
  10  15   3      181.22      266.04    106.97 o 
  11  15   3      845.48      928.55    148.29 o 
 -13  16   3      160.33       89.42    103.21 o 
 -12  16   3        0.35      -32.88    100.11 o 
 -11  16   3     1313.76     1353.51     94.02 o 
 -10  16   3       87.88       71.63     79.21 o 
  -9  16   3     3724.46     3931.51    111.30 o 
  -8  16   3       95.21       98.35     71.01 o 
  -7  16   3     2494.73     2506.70     71.40 o 
  -6  16   3       49.01       90.06     55.03 o 
  -5  16   3      326.62      376.84     51.08 o 
  -4  16   3     2106.79     2218.70     52.68 o 
  -3  16   3     3878.09     4493.84     62.73 o 
  -2  16   3       85.97       72.08     37.20 o 
  -1  16   3     6859.57     6679.69     76.56 o 
   0  16   3        1.78       18.57     39.52 o 
   1  16   3       39.61       16.06     45.05 o 
   2  16   3      534.93      550.56     43.58 o 
   3  16   3        5.03       -2.88     59.69 o 
   4  16   3      311.84      292.93     64.28 o 
   5  16   3      263.19      333.57     67.82 o 
   6  16   3      756.07      774.51     72.95 o 
   7  16   3      170.04      183.39     71.40 o 
   8  16   3      276.90      239.26     84.47 o 
   9  16   3      803.77      961.40     97.33 o 
  10  16   3        5.28      155.23    104.35 o 
  11  16   3      409.13      279.92    139.81 o 
 -13  17   3       20.12       47.52    113.38 o 
 -12  17   3      352.44      163.45    104.93 o 
 -11  17   3        6.94       -5.30     86.23 o 
 -10  17   3     2300.38     2422.02    105.74 o 
  -9  17   3      149.54      164.67     80.38 o 
  -8  17   3        6.29       42.92     75.06 o 
  -7  17   3       10.19       44.65     56.63 o 
  -6  17   3      443.98      400.24     55.63 o 
  -5  17   3       19.41       25.06     50.12 o 
  -4  17   3      133.66      170.66     41.90 o 
  -3  17   3     2407.71     2530.00     55.92 o 
  -2  17   3     2073.27     2149.56     52.49 o 
  -1  17   3       50.33       77.79     42.94 o 
   0  17   3     5827.05     5866.19     75.70 o 
   1  17   3      747.32      735.41     51.11 o 
   2  17   3        0.72       -0.45     47.42 o 
   3  17   3      898.21      907.24     63.73 o 
   4  17   3       37.01       12.96     66.50 o 
   5  17   3     1411.80     1358.98     80.00 o 
   6  17   3      127.09       35.94     79.87 o 
   7  17   3      278.34      186.96     83.41 o 
   8  17   3     1640.83     1721.49    143.14 o 
   9  17   3       17.06      122.41     87.72 o 
  10  17   3      533.59      560.29    117.23 o 
  11  17   3       13.17      204.68    205.90 o 
 -12  18   3       69.32       79.56    112.33 o 
 -11  18   3      400.32      498.39     93.13 o 
 -10  18   3       32.81       -6.01     85.29 o 
  -9  18   3     1425.97     1613.74     94.42 o 
  -8  18   3     2392.19     1981.53     93.36 o 
  -7  18   3      270.34      262.80     58.30 o 
  -6  18   3      914.44      770.99     66.43 o 
  -5  18   3       48.16       83.65     48.39 o 
  -4  18   3     4585.40     4712.32     76.49 o 
  -3  18   3     2653.04     2501.86     58.95 o 
  -2  18   3      349.82      381.30     49.79 o 
  -1  18   3     2793.81     2777.61     63.71 o 
   0  18   3      189.05      210.88     46.32 o 
   1  18   3      249.01      260.89     49.33 o 
   2  18   3        7.63        4.81     57.85 o 
   3  18   3        4.74      -12.32     59.14 o 
   4  18   3     1602.60     1625.91     81.69 o 
   5  18   3       66.17       85.48     72.30 o 
   6  18   3        1.18        6.86     81.51 o 
   7  18   3      699.88      608.59     91.17 o 
   8  18   3        0.23      -63.94    110.26 o 
   9  18   3     1238.16     1372.93    124.48 o 
  10  18   3      189.58      110.64    136.71 o 
  11  18   3      421.32      349.70    137.02 o 
 -12  19   3      823.75      610.80    109.56 o 
 -11  19   3       10.66      -99.34     91.88 o 
 -10  19   3      109.03      105.52     85.58 o 
  -9  19   3      325.92      215.70     85.77 o 
  -8  19   3        5.81       63.47     78.08 o 
  -7  19   3      129.08       83.57     60.19 o 
  -6  19   3      830.54      713.10     70.28 o 
  -5  19   3      909.90     1093.58     64.75 o 
  -4  19   3     2273.05     2181.15     65.16 o 
  -3  19   3      321.02      299.72     47.03 o 
  -2  19   3     1338.74     1317.18     58.63 o 
  -1  19   3     2251.72     2157.95     62.91 o 
   0  19   3     4828.71     5206.11     83.18 o 
   1  19   3      907.94      968.02     57.93 o 
   2  19   3      105.20      116.94     61.88 o 
   3  19   3     1212.54     1148.51     71.78 o 
   4  19   3      181.22      170.10     71.93 o 
   5  19   3      594.14      617.81     78.62 o 
   6  19   3       79.46       33.61     87.22 o 
   7  19   3       26.39        8.79     90.48 o 
   8  19   3     1894.80     1746.01    143.61 o 
   9  19   3       87.95       92.46    116.09 o 
  10  19   3     1569.07     1306.57    165.38 o 
 -12  20   3      221.37      627.44    243.67 o 
 -11  20   3      674.56      568.63     98.47 o 
 -10  20   3      195.20      188.35     91.64 o 
  -9  20   3      422.75      331.50     87.13 o 
  -8  20   3       11.98      -38.33     80.53 o 
  -7  20   3      372.42      323.30     71.60 o 
  -6  20   3      403.44      516.03     70.58 o 
  -5  20   3       37.09       44.35     58.38 o 
  -4  20   3       43.30       79.09     52.53 o 
  -3  20   3     2639.53     2607.54     68.70 o 
  -2  20   3      939.31     1070.48     59.11 o 
  -1  20   3      188.76      227.92     51.40 o 
   0  20   3     1179.80     1420.84     64.16 o 
   1  20   3     4053.09     4062.06     85.42 o 
   2  20   3       26.98       12.25     60.86 o 
   3  20   3       14.78      -11.16     65.97 o 
   4  20   3     1028.04     1140.42     83.32 o 
   5  20   3       19.91      -23.59     75.26 o 
   6  20   3        0.58       17.88     92.97 o 
   7  20   3      551.58      470.01     97.74 o 
   8  20   3      347.48      290.88    117.41 o 
   9  20   3     1484.62     1180.60    208.94 o 
  10  20   3      190.18      165.69    211.99 o 
 -11  21   3       19.23        8.86    105.54 o 
 -10  21   3      256.63      139.42     94.51 o 
  -9  21   3      165.55      217.02     64.53 o 
  -8  21   3      478.51      465.54     86.32 o 
  -7  21   3       14.90       -2.93     70.71 o 
  -6  21   3       25.99       34.03     69.19 o 
  -5  21   3      192.33      272.97     63.61 o 
  -4  21   3      101.08      152.77     59.08 o 
  -3  21   3      291.68      435.78     55.57 o 
  -2  21   3     1512.17     1564.67     65.39 o 
  -1  21   3      442.78      482.68     55.48 o 
   0  21   3     2936.10     2763.47     74.89 o 
   1  21   3     2638.15     3120.96     77.59 o 
   2  21   3     1004.18     1041.71     70.82 o 
   3  21   3       29.88      -16.22     68.33 o 
   4  21   3      315.46      234.49     80.17 o 
   5  21   3       51.58       45.38     79.57 o 
   6  21   3      627.83      580.42     96.39 o 
   7  21   3      106.72      136.48     95.35 o 
   8  21   3      508.43      315.61    118.13 o 
   9  21   3       37.48       35.26    126.56 o 
 -11  22   3      276.13      246.10    208.34 o 
 -10  22   3        2.46       37.44     98.25 o 
  -9  22   3      208.21      164.64     89.14 o 
  -8  22   3      431.58      415.86    103.57 o 
  -7  22   3      236.30      277.50     75.50 o 
  -6  22   3       61.23       31.33     72.17 o 
  -5  22   3        2.60       20.72     63.49 o 
  -4  22   3       77.91      105.58     72.44 o 
  -3  22   3      381.07      479.72     73.81 o 
  -2  22   3      526.25      681.15     60.69 o 
  -1  22   3     1162.09      968.89     65.29 o 
   0  22   3     2131.36     2185.09     74.77 o 
   1  22   3     2126.44     2151.96     82.60 o 
   2  22   3      180.39      260.02     69.20 o 
   3  22   3      342.72      336.86     68.52 o 
   4  22   3      240.71      283.34     80.89 o 
   5  22   3      156.64      102.34     93.30 o 
   6  22   3      375.14      445.26    105.24 o 
   7  22   3     1060.26      931.39    113.61 o 
   8  22   3        1.85      -82.72    147.25 o 
 -10  23   3      205.37      152.30    120.12 o 
  -9  23   3       94.43      207.53    144.30 o 
  -8  23   3      241.97      257.73    106.05 o 
  -7  23   3      125.92       30.85     76.09 o 
  -6  23   3      296.86      334.74     78.17 o 
  -5  23   3      403.35      351.81     78.71 o 
  -4  23   3      446.46      593.38     76.49 o 
  -3  23   3      462.59      484.83     74.32 o 
  -2  23   3      602.81      644.99     63.48 o 
  -1  23   3      210.09      168.31     62.63 o 
   0  23   3      235.03      180.76     62.71 o 
   1  23   3      482.73      576.29     71.74 o 
   2  23   3      886.49     1109.54     78.70 o 
   3  23   3     1196.49     1035.25     78.62 o 
   4  23   3      425.64      220.05     84.58 o 
   5  23   3      322.30      380.55    102.05 o 
   6  23   3      365.17      343.60    103.06 o 
   7  23   3     1518.65     1395.19    131.74 o 
   8  23   3      404.27       85.89    141.38 o 
  -9  24   3       97.04      162.66    112.49 o 
  -8  24   3      267.58      310.10    121.14 o 
  -7  24   3      279.16      347.20     77.23 o 
  -6  24   3      324.67      273.44     76.48 o 
  -5  24   3       32.22       51.73     75.68 o 
  -4  24   3      464.74      511.30     81.08 o 
  -3  24   3      507.88      696.48     83.08 o 
  -2  24   3       17.41       31.75     61.29 o 
  -1  24   3      288.08      171.00     63.78 o 
   0  24   3       59.31      115.74     63.72 o 
   1  24   3     1308.39     1310.32     79.64 o 
   2  24   3     1003.81      902.34     79.02 o 
   3  24   3        6.10       -6.29     72.50 o 
   4  24   3        3.03       -4.69     79.89 o 
   5  24   3        9.91       31.31     94.18 o 
   6  24   3       13.98       51.30    115.26 o 
   7  24   3     1031.96      697.64    180.31 o 
  -9  25   3      140.17      208.34    218.08 o 
  -8  25   3      126.11      201.48    122.72 o 
  -7  25   3      344.98      252.66     90.42 o 
  -6  25   3       39.89        9.34     89.39 o 
  -5  25   3      439.66      555.71     81.20 o 
  -4  25   3      646.39      801.70     86.92 o 
  -3  25   3      161.90      112.50     76.03 o 
  -2  25   3      131.03      109.69     71.21 o 
  -1  25   3        0.87       -9.86     73.60 o 
   0  25   3     1196.62      937.83     72.12 o 
   1  25   3       28.65       81.21     74.75 o 
   2  25   3       24.28      -10.12     72.57 o 
   3  25   3      740.20      671.59     92.02 o 
   4  25   3       70.45       78.17     82.80 o 
   5  25   3      360.73      545.18    142.13 o 
   6  25   3       99.03      135.31    134.64 o 
   7  25   3       19.81     -125.49    192.50 o 
  -8  26   3      449.55      384.40    145.18 o 
  -7  26   3      111.44      -67.38    184.58 o 
  -6  26   3      604.87      593.12    109.11 o 
  -5  26   3       91.65       99.40     90.06 o 
  -4  26   3      510.29      541.31     83.06 o 
  -3  26   3      334.09      409.91     78.05 o 
  -2  26   3        0.02       25.62     79.27 o 
  -1  26   3      137.41       99.77     74.85 o 
   0  26   3       48.65      120.22     81.44 o 
   1  26   3     1099.73     1074.79     82.23 o 
   2  26   3       26.47       71.60     74.67 o 
   3  26   3       11.11       30.63     76.65 o 
   4  26   3      775.84      897.02    111.56 o 
   5  26   3      361.51      590.61    124.83 o 
   6  26   3      140.17      121.83    181.53 o 
  -7  27   3      466.97      254.63    213.21 o 
  -6  27   3        4.34     -120.72    143.09 o 
  -5  27   3      321.32      301.03    159.03 o 
  -4  27   3       69.26        0.42     96.39 o 
  -3  27   3      193.48      116.37     74.96 o 
  -2  27   3      601.81      521.46     90.98 o 
  -1  27   3       20.27       49.08     75.95 o 
   0  27   3      269.77      209.82     88.28 o 
   1  27   3      103.11      216.52     92.84 o 
   2  27   3      158.47       50.94     91.22 o 
   3  27   3      637.73      605.43    104.69 o 
   4  27   3       90.94      153.65    115.87 o 
   5  27   3      521.02      552.54    147.62 o 
  -6  28   3      691.16      514.14    218.08 o 
  -5  28   3        8.04       -0.84    133.05 o 
  -4  28   3      572.90      472.86    154.73 o 
  -3  28   3       58.48      125.42    146.88 o 
  -2  28   3       14.36      117.54    114.86 o 
  -1  28   3      140.76      262.28    102.57 o 
   0  28   3        0.19       55.76    120.86 o 
   1  28   3      356.28      302.91    162.28 o 
   2  28   3      150.66       39.51    148.46 o 
   3  28   3      116.28       39.67    119.28 o 
   4  28   3      350.07      609.17    194.93 o 
  -5  29   3      637.32      455.66    221.74 o 
  -4  29   3       22.20      -69.45    202.24 o 
  -3  29   3       34.01      162.10    156.64 o 
  -2  29   3       88.49      151.85    156.35 o 
  -1  29   3       71.01      268.74    149.38 o 
   0  29   3        3.10       81.42    171.87 o 
   1  29   3      115.36      -25.77    165.35 o 
   2  29   3      128.30      -19.49    264.38 o 
  -2  30   3       44.83      294.84    204.68 o 
  -1  30   3        0.24      135.24    230.27 o 
 -16   0   4     1042.07      869.89    231.48 o 
 -14   0   4      854.27      814.58    130.97 o 
 -12   0   4      175.09       68.48     68.73 o 
 -10   0   4      367.20      376.86     58.74 o 
  -8   0   4      298.46      279.69     35.57 o 
  -6   0   4    45405.43    45558.95    269.69 o 
  -4   0   4     7157.13     7500.04     78.01 o 
  -2   0   4     4788.49     4469.83     48.44 o 
   0   0   4     7465.65     7871.34    109.60 o 
   2   0   4      144.38       42.59     32.68 o 
   4   0   4     8649.93     7467.88     69.03 o 
   6   0   4     1226.34     1429.66     72.23 o 
   8   0   4     1394.41     1440.62    124.91 o 
  10   0   4     2151.37     2413.49    159.72 o 
  12   0   4        9.40       30.28    137.71 o 
 -16   1   4        4.87       20.07    130.04 o 
 -15   1   4     1578.10     1651.23    159.30 o 
 -14   1   4       21.07       51.59     80.22 o 
 -13   1   4      457.63      349.24     62.62 o 
 -12   1   4        8.33       17.18     51.95 o 
 -11   1   4      996.31     1010.69     50.34 o 
 -10   1   4        9.85       32.18     38.86 o 
  -9   1   4       93.93       50.88     34.68 o 
  -8   1   4       89.72       58.06     26.75 o 
  -7   1   4    11429.31    11259.69     62.92 o 
  -6   1   4      124.56      155.40     16.09 o 
  -5   1   4     8186.94     7344.71     50.97 o 
  -4   1   4     1742.09     1652.94     27.96 o 
  -3   1   4     1736.08     1709.34     23.44 o 
  -2   1   4     5196.48     4652.01     40.42 o 
  -1   1   4     3349.48     3379.57     33.70 o 
   0   1   4       25.22       47.47     23.29 o 
   1   1   4     4041.40     4056.72     35.12 o 
   2   1   4       74.08       11.65     22.70 o 
   3   1   4    20858.25    18947.01     81.20 o 
   4   1   4       20.48       49.96     22.65 o 
   5   1   4     3752.60     4128.32     50.63 o 
   6   1   4      563.25      504.16     44.19 o 
   7   1   4       31.17       61.18     66.66 o 
   8   1   4       14.33      103.69     74.51 o 
   9   1   4     2938.94     3283.05    112.72 o 
  10   1   4       56.03       68.91     89.72 o 
  11   1   4     1014.32      955.78    109.19 o 
  12   1   4        5.21       12.50     99.18 o 
  13   1   4      561.57      587.24    207.12 o 
 -16   2   4      417.37      452.00    205.90 o 
 -15   2   4       15.85      147.28    132.59 o 
 -14   2   4      763.17      739.97     88.39 o 
 -13   2   4       82.17      172.47     62.01 o 
 -12   2   4      235.68      174.09     51.48 o 
 -11   2   4      489.46      588.09     51.40 o 
 -10   2   4     2884.08     2956.55     58.92 o 
  -9   2   4     1240.20     1258.45     43.38 o 
  -8   2   4     1843.65     2084.47     40.54 o 
  -7   2   4     2046.16     1638.65     34.06 o 
  -6   2   4    20400.50    20485.13    129.10 o 
  -5   2   4    13067.26    13752.61     59.90 o 
  -4   2   4     5246.50     5691.19     40.79 o 
  -3   2   4       97.58       83.96     20.99 o 
  -2   2   4      466.84      394.19     21.78 o 
  -1   2   4     2898.57     2620.70     33.47 o 
   0   2   4    10713.86     9330.01     69.07 o 
   1   2   4      470.54      505.10     32.07 o 
   2   2   4     3285.73     3074.11     35.43 o 
   3   2   4     4684.41     5070.30     45.43 o 
   4   2   4     5782.71     5356.30     48.82 o 
   5   2   4     3361.78     2917.09     41.72 o 
   6   2   4      745.10      837.54     40.96 o 
   7   2   4       20.35        6.08     65.42 o 
   8   2   4      428.85      498.79     76.14 o 
   9   2   4        2.83       73.06     82.04 o 
  10   2   4      812.52     1032.92     99.13 o 
  11   2   4        7.04       87.30     99.43 o 
  12   2   4       30.95       54.32    100.08 o 
  13   2   4        3.09      -36.55    196.15 o 
 -16   3   4       15.90       -4.87    220.52 o 
 -15   3   4      532.44      451.25    131.39 o 
 -14   3   4      123.83      289.64     83.76 o 
 -13   3   4      866.60      817.59     68.50 o 
 -12   3   4      245.46      267.98     52.13 o 
 -11   3   4      390.83      314.81     49.22 o 
 -10   3   4      429.91      421.51     42.03 o 
  -9   3   4      316.97      293.23     36.31 o 
  -8   3   4     5145.65     4911.14     53.86 o 
  -7   3   4     7501.76     8242.61     61.15 o 
  -6   3   4      898.93     1047.17     22.41 o 
  -5   3   4     2987.30     2490.56     29.43 o 
  -4   3   4     9337.14     7784.25     50.05 o 
  -3   3   4     3159.60     3449.50     39.95 o 
  -2   3   4      119.95      100.12     21.46 o 
  -1   3   4       13.57       50.94     31.51 o 
   0   3   4     2917.30     3291.20     44.59 o 
   1   3   4    11823.72    12984.47     63.43 o 
   2   3   4    10540.87     8219.76     52.89 o 
   3   3   4     7704.41     7285.90     53.45 o 
   4   3   4       24.80       22.78     23.99 o 
   5   3   4     5109.23     5414.52     58.45 o 
   6   3   4      116.98       66.87     36.90 o 
   7   3   4      698.04      645.62     71.95 o 
   8   3   4       32.89       68.73     75.38 o 
   9   3   4     1050.06     1189.69     94.45 o 
  10   3   4      148.33      198.85     90.00 o 
  11   3   4       57.50       42.64     95.26 o 
  12   3   4       60.75       84.14    105.04 o 
  13   3   4      565.22      403.27    220.52 o 
 -15   4   4        8.21       22.37     97.33 o 
 -14   4   4      723.52      688.08     91.14 o 
 -13   4   4      617.88      808.71     76.90 o 
 -12   4   4      878.38      890.43     65.57 o 
 -11   4   4      506.97      377.36     50.31 o 
 -10   4   4       33.78       13.32     42.99 o 
  -9   4   4     1109.20     1126.53     39.24 o 
  -8   4   4     3231.05     3719.93     49.23 o 
  -7   4   4     9184.23     9005.62     57.41 o 
  -6   4   4      133.88      224.86     18.55 o 
  -5   4   4     5214.36     4922.01     32.35 o 
  -4   4   4    19207.82    22584.53    144.09 o 
  -3   4   4     1918.90     2131.03     31.04 o 
  -2   4   4     5454.19     6286.27     47.80 o 
  -1   4   4     3454.90     3116.53     42.16 o 
   0   4   4     2646.05     3209.09     44.19 o 
   1   4   4     4720.92     4540.33     37.62 o 
   2   4   4        8.86        0.96     21.46 o 
   3   4   4     2152.63     1873.73     37.25 o 
   4   4   4     1180.67     1185.44     31.97 o 
   5   4   4     1884.50     1783.88     39.74 o 
   6   4   4      889.62      892.00     49.72 o 
   7   4   4      280.22      364.44     69.12 o 
   8   4   4      627.10      724.09     82.13 o 
   9   4   4       93.73       44.94     83.16 o 
  10   4   4        1.10      -30.29     88.26 o 
  11   4   4      499.14      658.68    104.50 o 
  12   4   4      271.72      181.93    104.90 o 
  13   4   4      291.03      220.52    219.30 o 
 -16   5   4       77.25       -1.22    168.13 o 
 -15   5   4       66.11       49.62     99.07 o 
 -14   5   4      272.58      349.41     91.81 o 
 -13   5   4      862.91      901.68     90.57 o 
 -12   5   4        1.73        8.50     63.90 o 
 -11   5   4       42.21       43.75     52.71 o 
 -10   5   4     1552.18     1510.19     55.31 o 
  -9   5   4     1294.89     1332.43     41.94 o 
  -8   5   4     7875.81     8186.97     67.22 o 
  -7   5   4     1198.80     1515.43     31.89 o 
  -6   5   4        1.36        9.26     16.33 o 
  -5   5   4     2644.63     2996.34     31.21 o 
  -4   5   4    14755.57    13407.14     61.77 o 
  -3   5   4     7774.88     7284.20     47.68 o 
  -2   5   4       12.08       29.65     23.85 o 
  -1   5   4       83.21      147.69     30.51 o 
   0   5   4     3005.25     3764.06     41.01 o 
   1   5   4        9.54       12.66     22.16 o 
   2   5   4    28386.40    26640.92    117.77 o 
   3   5   4        0.91       -8.31     28.88 o 
   4   5   4      142.53      167.83     33.13 o 
   5   5   4      728.68      717.50     37.30 o 
   6   5   4      132.16       91.92     37.42 o 
   7   5   4      919.50      950.65     75.38 o 
   8   5   4      200.58      234.92     75.96 o 
   9   5   4       71.66       50.68     80.44 o 
  10   5   4      780.00      836.11     99.47 o 
  11   5   4      104.02       89.08    104.30 o 
  12   5   4     1384.72     1451.03    117.43 o 
 -16   6   4       66.86      -15.84    176.66 o 
 -15   6   4       94.45       64.08     85.09 o 
 -14   6   4      506.61      515.06     95.19 o 
 -13   6   4      571.73      587.81     87.90 o 
 -12   6   4      922.61      986.38     74.65 o 
 -11   6   4      137.51      104.98     62.56 o 
 -10   6   4     3249.47     3205.06     74.96 o 
  -9   6   4     8374.69     8795.69     81.74 o 
  -8   6   4     1587.46     1697.40     39.40 o 
  -7   6   4    13246.54    13996.21     98.40 o 
  -6   6   4     1387.38     1216.05     25.46 o 
  -5   6   4    14303.54    14928.37     69.69 o 
  -4   6   4     5749.33     5665.89     45.53 o 
  -3   6   4       11.54       56.17     21.72 o 
  -2   6   4      360.41      234.01     23.08 o 
  -1   6   4      388.73      456.98     33.34 o 
   0   6   4       25.88       31.11     22.80 o 
   1   6   4     7586.31     6529.40     60.42 o 
   2   6   4       66.30       96.70     28.45 o 
   3   6   4     2155.32     2001.44     43.25 o 
   4   6   4        7.72       65.30     32.12 o 
   5   6   4       96.32       19.90     34.68 o 
   6   6   4     2899.32     2818.39     63.05 o 
   7   6   4        1.56       10.99     65.22 o 
   8   6   4     1520.84     1456.69     89.51 o 
   9   6   4      396.63      380.20     85.65 o 
  10   6   4      173.89      291.34     91.71 o 
  11   6   4      474.12      651.20    106.24 o 
  12   6   4        7.64       23.87    113.59 o 
 -16   7   4      294.44      208.34    198.59 o 
 -15   7   4        9.36      169.49     92.34 o 
 -14   7   4      475.90      554.25     95.40 o 
 -13   7   4      815.76      863.37     94.55 o 
 -12   7   4      236.15      226.33     69.45 o 
 -11   7   4      116.69       82.41     63.29 o 
 -10   7   4     3674.39     3463.05     88.86 o 
  -9   7   4     3895.60     3938.38     68.74 o 
  -8   7   4     4085.45     4236.11     63.72 o 
  -7   7   4      507.86      702.97     28.35 o 
  -6   7   4     1871.88     2073.12     28.56 o 
  -5   7   4       22.58        2.68     20.30 o 
  -4   7   4     6238.11     6400.09     49.82 o 
  -3   7   4     3928.42     3234.19     35.99 o 
  -2   7   4      289.33      260.30     25.73 o 
  -1   7   4       25.30       -5.84     19.85 o 
   0   7   4      164.76      132.67     21.82 o 
   1   7   4     4859.89     4371.00     53.41 o 
   2   7   4    27648.02    28556.46    295.93 o 
   3   7   4     1915.15     1800.80     39.16 o 
   4   7   4      380.82      373.56     35.99 o 
   5   7   4       80.56      104.99     36.49 o 
   6   7   4        1.48        9.84     43.52 o 
   7   7   4     1476.71     1461.83     65.76 o 
   8   7   4      495.91      422.47     88.86 o 
   9   7   4        9.98       49.84     94.91 o 
  10   7   4     1071.13     1128.08    120.30 o 
  11   7   4       25.55      110.20    110.80 o 
  12   7   4      297.48      283.62    129.02 o 
 -15   8   4      157.03      125.51     94.59 o 
 -14   8   4      135.04       64.63     92.07 o 
 -13   8   4      194.50      165.27     89.50 o 
 -12   8   4      929.97     1099.03     94.37 o 
 -11   8   4       96.98      111.45     63.40 o 
 -10   8   4     2021.23     2195.72     70.82 o 
  -9   8   4     4985.09     5087.26     85.04 o 
  -8   8   4        4.07        1.47     45.69 o 
  -7   8   4     3156.24     3119.20     45.48 o 
  -6   8   4      186.50      116.07     21.40 o 
  -5   8   4        0.41        7.76     21.37 o 
  -4   8   4      932.03      881.88     26.02 o 
  -3   8   4     1294.74     1409.26     31.20 o 
  -2   8   4     1831.69     1663.18     28.00 o 
  -1   8   4     8581.90     9461.72     61.52 o 
   0   8   4    13828.34    12034.81     67.41 o 
   1   8   4     3493.68     3510.01     46.39 o 
   2   8   4     1271.63     1416.15     35.96 o 
   3   8   4     3465.16     3591.55     55.17 o 
   4   8   4       21.26       19.24     34.60 o 
   5   8   4       39.90       71.27     38.17 o 
   6   8   4     4439.68     4576.26     77.71 o 
   7   8   4      284.66      338.57     57.36 o 
   8   8   4     1006.47      918.19     96.57 o 
   9   8   4      616.87      617.37    100.78 o 
  10   8   4      333.50      387.06     46.60 o 
  11   8   4     1435.25     1303.92    128.00 o 
  12   8   4       36.45      124.84    112.62 o 
 -15   9   4        0.14      -66.27     95.13 o 
 -14   9   4       48.93       -2.49     98.02 o 
 -13   9   4       91.90       99.79     92.35 o 
 -12   9   4      772.25      901.54     96.32 o 
 -11   9   4      873.29      831.67     73.43 o 
 -10   9   4     2831.28     2871.48     76.58 o 
  -9   9   4       87.40       54.88     51.39 o 
  -8   9   4     1632.27     1655.90     60.86 o 
  -7   9   4      204.15      176.28     33.67 o 
  -6   9   4     1074.50      964.51     31.02 o 
  -5   9   4        4.92       56.52     23.09 o 
  -4   9   4       29.20       87.76     25.09 o 
  -3   9   4     2430.85     2259.05     29.85 o 
  -2   9   4      240.26      199.78     22.85 o 
  -1   9   4     3658.94     3524.67     43.61 o 
   0   9   4     4145.16     4005.83     62.17 o 
   1   9   4      352.86      235.62     27.48 o 
   2   9   4     2175.58     2330.34     45.69 o 
   3   9   4     2653.83     2508.79     42.34 o 
   4   9   4       56.13      123.66     36.76 o 
   5   9   4      741.46      721.10     44.79 o 
   6   9   4      235.18      286.00     50.20 o 
   7   9   4     2155.10     2225.17     76.71 o 
   8   9   4     1828.00     1776.92    108.70 o 
   9   9   4        2.95      -36.89     94.43 o 
  10   9   4      192.43      237.99    104.51 o 
  11   9   4      164.21      297.37    115.91 o 
  12   9   4      972.87      692.76    128.98 o 
 -15  10   4      107.31        1.65     93.62 o 
 -14  10   4       32.67      -83.48     97.39 o 
 -13  10   4       90.46      -11.53     95.34 o 
 -12  10   4      330.33      315.25     90.19 o 
 -11  10   4     2748.41     3087.74     95.53 o 
 -10  10   4       67.27       88.00     56.90 o 
  -9  10   4      118.88      119.49     53.11 o 
  -8  10   4       25.05       61.67     49.76 o 
  -7  10   4     1117.05     1273.02     44.15 o 
  -6  10   4     3939.74     3755.88     48.95 o 
  -5  10   4     2723.23     2500.52     38.96 o 
  -4  10   4     1560.54     1422.54     34.67 o 
  -3  10   4      498.96      524.88     28.44 o 
  -2  10   4      675.65      529.89     27.47 o 
  -1  10   4    11131.89     9441.48    104.06 o 
   0  10   4     1377.88     1133.86     26.39 o 
   1  10   4     3306.21     4096.36     71.86 o 
   2  10   4      520.10      477.77     32.46 o 
   3  10   4     3266.97     3583.45     57.50 o 
   4  10   4      443.58      593.24     42.15 o 
   5  10   4     1132.89     1049.28     49.16 o 
   6  10   4       21.64       37.71     50.18 o 
   7  10   4      362.82      326.52     60.42 o 
   8  10   4      499.66      397.87     76.31 o 
   9  10   4     2247.81     2222.19    121.63 o 
  10  10   4       44.16      135.78    106.58 o 
  11  10   4      335.63      266.20    109.82 o 
  12  10   4      233.81      161.38    109.46 o 
 -15  11   4      131.21      -61.81    113.24 o 
 -14  11   4       15.23       43.02     90.82 o 
 -13  11   4       94.90      158.04     95.25 o 
 -12  11   4     1129.47     1230.35    101.69 o 
 -11  11   4      277.47      357.14     89.56 o 
 -10  11   4     1984.62     2203.65     76.47 o 
  -9  11   4      746.46      634.33     60.48 o 
  -8  11   4     1441.34     1415.48     62.71 o 
  -7  11   4      570.91      565.68     44.80 o 
  -6  11   4       90.46       54.29     34.77 o 
  -5  11   4       90.38       87.08     26.29 o 
  -4  11   4     1340.07     1060.60     34.37 o 
  -3  11   4     1529.57     1393.80     35.75 o 
  -2  11   4     8750.82     8033.67     61.33 o 
  -1  11   4       15.16       61.30     25.39 o 
   0  11   4     6665.38     6657.95     72.03 o 
   1  11   4      152.11       87.85     29.18 o 
   2  11   4      174.33      222.15     32.59 o 
   3  11   4      305.10      255.69     38.20 o 
   4  11   4     1999.30     1855.20     53.19 o 
   5  11   4      511.85      520.92     47.00 o 
   6  11   4     2284.25     2339.03     70.19 o 
   7  11   4      696.30      659.32     65.52 o 
   8  11   4     4266.52     4362.12    100.87 o 
   9  11   4       31.84       82.68     93.99 o 
  10  11   4      426.68      349.10    103.23 o 
  11  11   4       57.23      149.83    109.51 o 
  12  11   4      736.91      522.67    243.67 o 
 -14  12   4        2.52      -19.70     98.26 o 
 -13  12   4      592.71      471.52    100.91 o 
 -12  12   4       50.94       18.84     94.32 o 
 -11  12   4     4670.96     5104.52    133.38 o 
 -10  12   4        4.93       25.96     59.88 o 
  -9  12   4       10.82       31.83     64.30 o 
  -8  12   4        2.66        4.95     61.41 o 
  -7  12   4        2.91       11.61     42.82 o 
  -6  12   4      343.31      309.65     37.90 o 
  -5  12   4     2419.26     2056.94     41.48 o 
  -4  12   4      134.19      150.09     27.45 o 
  -3  12   4     1646.15     1870.02     41.00 o 
  -2  12   4       71.70       66.67     28.52 o 
  -1  12   4    15893.93    14600.65    124.77 o 
   0  12   4     1057.35     1070.15     34.48 o 
   1  12   4      549.17      772.69     38.46 o 
   2  12   4     1005.79      949.22     38.22 o 
   3  12   4      506.35      570.45     42.43 o 
   4  12   4     3086.72     3251.56     63.87 o 
   5  12   4     7122.99     7572.78     88.65 o 
   6  12   4      182.31      190.52     53.86 o 
   7  12   4     2477.66     2529.48     86.15 o 
   8  12   4      189.14      190.89     67.85 o 
   9  12   4     2360.42     2356.93    125.10 o 
  10  12   4       10.57      -19.67     98.62 o 
  11  12   4       22.25      -15.66    148.59 o 
 -14  13   4       29.47       66.63    102.62 o 
 -13  13   4      287.15      375.29    107.17 o 
 -12  13   4      265.98      454.02    100.12 o 
 -11  13   4       58.24       78.86     77.60 o 
 -10  13   4     4532.48     4632.64    110.47 o 
  -9  13   4      952.44      788.04     75.13 o 
  -8  13   4      375.02      370.33     65.55 o 
  -7  13   4      469.04      474.69     49.31 o 
  -6  13   4       16.08       12.59     38.47 o 
  -5  13   4      463.11      494.84     38.93 o 
  -4  13   4     1586.28     1455.97     37.17 o 
  -3  13   4     1122.41     1014.97     37.99 o 
  -2  13   4     9210.91     8840.77     71.48 o 
  -1  13   4        9.53       41.88     29.57 o 
   0  13   4     2776.94     2614.25     51.36 o 
   1  13   4     1315.15     1342.55     55.59 o 
   2  13   4       11.09       23.66     37.51 o 
   3  13   4       47.29       36.10     39.53 o 
   4  13   4     4545.03     4376.13     78.21 o 
   5  13   4      903.19     1040.31     54.40 o 
   6  13   4       97.53      137.92     55.47 o 
   7  13   4      487.16      543.87     66.79 o 
   8  13   4     2363.22     2572.92     92.42 o 
   9  13   4      259.17      169.09    123.05 o 
  10  13   4       75.94       32.58    126.70 o 
  11  13   4      227.09      131.37    137.83 o 
 -14  14   4      334.05      301.86    107.60 o 
 -13  14   4      609.50      641.62    112.35 o 
 -12  14   4      226.74      340.79     96.91 o 
 -11  14   4     1862.34     1996.56     98.15 o 
 -10  14   4        2.54       27.86     74.68 o 
  -9  14   4     1722.71     1656.25     85.79 o 
  -8  14   4      291.08      290.51     67.57 o 
  -7  14   4     2879.23     2971.02     68.90 o 
  -6  14   4        3.52      -21.22     40.75 o 
  -5  14   4     1028.51      979.02     50.35 o 
  -4  14   4     1747.46     1711.60     40.69 o 
  -3  14   4      569.10      659.37     38.04 o 
  -2  14   4     2112.27     1956.68     44.65 o 
  -1  14   4     8956.93     8870.58     71.88 o 
   0  14   4       32.19       22.25     35.30 o 
   1  14   4       47.83        4.25     46.89 o 
   2  14   4      558.60      573.88     45.53 o 
   3  14   4     1804.93     1852.11     63.57 o 
   4  14   4     2857.56     2766.50     64.43 o 
   5  14   4       15.39      -13.76     47.07 o 
   6  14   4      858.29      927.90     63.44 o 
   7  14   4      185.41      170.57     61.10 o 
   8  14   4      198.90      230.12     81.17 o 
   9  14   4      973.77      881.43    111.07 o 
  10  14   4      153.49      130.46    128.91 o 
  11  14   4       43.50      -18.72    125.64 o 
 -14  15   4      286.10      266.82    194.93 o 
 -13  15   4      694.41      806.32    110.68 o 
 -12  15   4      660.29      638.27    105.00 o 
 -11  15   4      103.36       87.11     82.33 o 
 -10  15   4      418.42      504.60     84.17 o 
  -9  15   4      341.43      270.52     77.35 o 
  -8  15   4      253.59      236.55     69.40 o 
  -7  15   4       44.56       31.89     50.25 o 
  -6  15   4      549.64      587.60     51.17 o 
  -5  15   4     1278.80     1407.33     56.04 o 
  -4  15   4       67.46       26.24     35.55 o 
  -3  15   4     5263.65     5127.32     63.21 o 
  -2  15   4     1811.37     1764.70     45.32 o 
  -1  15   4      788.32      845.62     44.09 o 
   0  15   4     4311.33     4585.86     71.60 o 
   1  15   4      116.09       80.31     49.98 o 
   2  15   4      583.20      598.88     46.90 o 
   3  15   4      337.71      398.15     53.17 o 
   4  15   4      117.95       91.99     51.72 o 
   5  15   4      588.16      644.07     60.91 o 
   6  15   4      671.72      687.91     72.69 o 
   7  15   4     3026.50     3090.57     97.07 o 
   8  15   4      209.86      237.26     81.99 o 
   9  15   4       11.19       17.98    125.16 o 
  10  15   4       18.04      -13.65    133.96 o 
  11  15   4      175.86      109.18    132.35 o 
 -13  16   4      538.44      604.78    108.01 o 
 -12  16   4       96.25      262.59    101.03 o 
 -11  16   4      453.79      360.90     88.60 o 
 -10  16   4        2.76       10.79     80.10 o 
  -9  16   4      920.70     1000.22     84.65 o 
  -8  16   4       65.59       44.94     71.62 o 
  -7  16   4       74.84      100.64     53.19 o 
  -6  16   4      494.77      490.94     52.86 o 
  -5  16   4        0.79        8.32     48.44 o 
  -4  16   4     3448.64     3676.01     64.66 o 
  -3  16   4       55.91       65.61     39.01 o 
  -2  16   4     1733.97     1607.34     46.90 o 
  -1  16   4     1207.03     1116.34     48.47 o 
   0  16   4      608.06      561.91     51.17 o 
   1  16   4      471.12      480.03     49.84 o 
   2  16   4      420.38      371.53     52.13 o 
   3  16   4      489.58      473.51     55.60 o 
   4  16   4        9.17       33.26     54.90 o 
   5  16   4      862.88      815.87     73.20 o 
   6  16   4     3281.84     3555.41    141.91 o 
   7  16   4      132.59      222.35     83.29 o 
   8  16   4      620.17      545.17     89.72 o 
   9  16   4       32.52       11.65     97.79 o 
  10  16   4      302.13      346.62    141.29 o 
  11  16   4      103.53      246.10    209.55 o 
 -13  17   4      740.74      880.58    115.14 o 
 -12  17   4       17.09       -8.40     99.83 o 
 -11  17   4      129.93       43.39     86.02 o 
 -10  17   4      250.55      279.02     85.23 o 
  -9  17   4      401.65      625.37     83.17 o 
  -8  17   4     1363.01     1327.41     85.33 o 
  -7  17   4     1783.54     1535.24     73.90 o 
  -6  17   4      473.64      450.53     55.62 o 
  -5  17   4      166.72      140.01     51.73 o 
  -4  17   4       71.28      122.52     46.64 o 
  -3  17   4     6790.68     6813.27     75.97 o 
  -2  17   4       12.83       54.47     43.60 o 
  -1  17   4      348.48      390.33     46.00 o 
   0  17   4      804.04      801.24     54.58 o 
   1  17   4       20.01       36.96     43.48 o 
   2  17   4     1232.32     1309.99     63.59 o 
   3  17   4        9.02       10.33     65.62 o 
   4  17   4       59.39       75.39     69.74 o 
   5  17   4     2485.30     2449.08     92.18 o 
   6  17   4       43.79       80.95     84.30 o 
   7  17   4     1340.89     1565.15    101.16 o 
   8  17   4      119.22      181.64    103.60 o 
   9  17   4       28.18       81.12    132.67 o 
  10  17   4        3.09      -40.21    194.93 o 
  11  17   4        0.17      196.15    213.21 o 
 -13  18   4        0.43       49.95    191.28 o 
 -12  18   4      933.39     1068.17    117.77 o 
 -11  18   4      117.64        5.38     88.38 o 
 -10  18   4      311.53      429.83     85.45 o 
  -9  18   4      617.84      685.47     86.90 o 
  -8  18   4     3437.39     3308.01    107.31 o 
  -7  18   4     1560.61     1594.90     76.99 o 
  -6  18   4        2.61       26.83     61.32 o 
  -5  18   4       34.27       39.90     53.75 o 
  -4  18   4     5999.09     6287.28     83.56 o 
  -3  18   4       58.52       70.64     46.14 o 
  -2  18   4     1822.05     1693.94     58.05 o 
  -1  18   4        1.51       -5.10     45.68 o 
   0  18   4       53.43       69.89     51.87 o 
   1  18   4      708.54      782.63     54.51 o 
   2  18   4        3.77      -18.63     67.16 o 
   3  18   4       73.20      104.05     68.98 o 
   4  18   4       93.88       16.39     72.44 o 
   5  18   4       88.31       49.78     72.61 o 
   6  18   4     2311.45     2478.40    112.13 o 
   7  18   4        4.22       34.54     87.93 o 
   8  18   4      553.72      517.30    108.05 o 
   9  18   4       21.55       55.67    108.28 o 
  10  18   4        6.57       30.18    129.39 o 
 -12  19   4        4.61      -64.14    101.81 o 
 -11  19   4       23.25      -55.53     85.84 o 
 -10  19   4        0.48        3.91     90.17 o 
  -9  19   4      277.01      408.73     85.54 o 
  -8  19   4      886.53     1065.61     84.15 o 
  -7  19   4      906.38      808.18     73.82 o 
  -6  19   4      301.54      263.33     65.67 o 
  -5  19   4     1400.54     1438.21     66.30 o 
  -4  19   4      262.25      331.92     56.27 o 
  -3  19   4     5096.34     5227.39     87.45 o 
  -2  19   4       11.96        9.70     48.75 o 
  -1  19   4        8.12        7.96     51.96 o 
   0  19   4      101.04      118.56     53.71 o 
   1  19   4     1739.50     1736.52     64.41 o 
   2  19   4     1183.43     1311.01     82.61 o 
   3  19   4      154.43      152.94     70.22 o 
   4  19   4        0.51      -30.37     73.35 o 
   5  19   4      805.63      694.45     81.33 o 
   6  19   4       34.31       63.08     91.47 o 
   7  19   4     1368.35     1338.37    109.22 o 
   8  19   4       42.00       89.53    106.73 o 
   9  19   4      339.06      148.43    109.79 o 
  10  19   4      195.14      299.71    185.19 o 
 -12  20   4      705.81      514.76    160.21 o 
 -11  20   4       36.95       18.07     92.54 o 
 -10  20   4       67.96       70.22     86.71 o 
  -9  20   4       38.97       51.95     85.50 o 
  -8  20   4      573.00      583.14     84.67 o 
  -7  20   4      260.12      293.15     70.42 o 
  -6  20   4      919.02      956.34     74.98 o 
  -5  20   4      459.91      522.12     61.43 o 
  -4  20   4     1388.67     1331.93     66.23 o 
  -3  20   4       60.08       29.39     54.37 o 
  -2  20   4     2186.93     2203.41     72.91 o 
  -1  20   4      305.44      352.35     57.79 o 
   0  20   4      178.89      193.05     54.86 o 
   1  20   4       35.14       68.40     56.16 o 
   2  20   4      142.41      116.94     74.70 o 
   3  20   4      399.01      463.55     78.08 o 
   4  20   4      255.78      257.35     77.00 o 
   5  20   4       96.27      -47.01     90.56 o 
   6  20   4      996.16      888.87    103.27 o 
   7  20   4       63.11       85.46     97.47 o 
   8  20   4     1009.84      813.71    188.06 o 
   9  20   4       50.42       -7.70    131.99 o 
 -11  21   4      452.51      444.15    106.28 o 
 -10  21   4      152.63      223.70     92.74 o 
  -9  21   4       39.85       63.57     96.80 o 
  -8  21   4       19.24       32.21     84.95 o 
  -7  21   4     1617.57     1450.75     82.97 o 
  -6  21   4       92.67       68.83     67.44 o 
  -5  21   4     1229.51     1322.40     72.49 o 
  -4  21   4      168.89      233.81     66.41 o 
  -3  21   4       56.07       61.89     58.22 o 
  -2  21   4      439.85      486.07     62.72 o 
  -1  21   4      393.83      372.73     69.51 o 
   0  21   4      506.99      430.93     59.33 o 
   1  21   4      199.72      138.21     66.08 o 
   2  21   4      142.23      255.76     71.83 o 
   3  21   4      719.44      744.02     85.32 o 
   4  21   4        1.70      -12.90     78.24 o 
   5  21   4      609.54      497.21     98.84 o 
   6  21   4        9.97      -26.93     93.15 o 
   7  21   4      416.93      287.62     95.61 o 
   8  21   4       80.99      -13.24    198.59 o 
 -11  22   4      390.18      282.48    150.05 o 
 -10  22   4       87.32      111.93    142.40 o 
  -9  22   4       34.61       43.73     99.72 o 
  -8  22   4      101.65      102.03     82.97 o 
  -7  22   4        6.36       -0.95     74.59 o 
  -6  22   4      902.41     1110.87     81.19 o 
  -5  22   4     1073.50     1102.67     81.67 o 
  -4  22   4     1660.73     1572.49     83.79 o 
  -3  22   4      108.70       92.88     62.30 o 
  -2  22   4        6.65       42.83     70.58 o 
  -1  22   4     1820.61     1957.76     86.27 o 
   0  22   4       24.31      -13.20     67.14 o 
   1  22   4      254.89      146.67     69.20 o 
   2  22   4        8.70      -11.32     73.73 o 
   3  22   4      186.48      141.96     81.30 o 
   4  22   4      619.22      551.92     87.82 o 
   5  22   4        2.35      -70.13     94.74 o 
   6  22   4      610.82      370.02    104.38 o 
   7  22   4      283.55      304.10    120.60 o 
   8  22   4      233.45       62.57    138.41 o 
 -10  23   4      206.56      280.88    115.52 o 
  -9  23   4        1.48       55.82    120.96 o 
  -8  23   4       27.66        8.72     82.73 o 
  -7  23   4      451.79      543.15     81.80 o 
  -6  23   4      121.69       93.59     72.79 o 
  -5  23   4      722.84      741.69     78.88 o 
  -4  23   4      659.11      673.55     78.78 o 
  -3  23   4      670.27      536.68     75.63 o 
  -2  23   4     2858.44     2850.45    101.18 o 
  -1  23   4       18.29       58.19     70.65 o 
   0  23   4     1247.75     1109.38     78.04 o 
   1  23   4        1.04      -48.07     70.26 o 
   2  23   4        0.61      -12.68     77.04 o 
   3  23   4     1648.07     1688.20     90.28 o 
   4  23   4        2.43      -35.63     83.19 o 
   5  23   4       27.03      -26.86     98.33 o 
   6  23   4        0.99      -34.52    111.90 o 
   7  23   4      260.92      119.31    127.15 o 
 -10  24   4        2.39      -47.52    213.21 o 
  -9  24   4      213.48      219.61    118.80 o 
  -8  24   4      146.15      221.84    100.22 o 
  -7  24   4      120.85       76.83     79.03 o 
  -6  24   4     1743.81     1907.94    101.49 o 
  -5  24   4        0.20        3.44     77.86 o 
  -4  24   4      194.18      136.96     74.81 o 
  -3  24   4      117.84      179.43     75.20 o 
  -2  24   4        1.09       -0.77     77.73 o 
  -1  24   4     1855.08     1848.17     83.06 o 
   0  24   4       17.02       29.16     70.24 o 
   1  24   4      217.24      180.17     80.65 o 
   2  24   4      369.34      360.13     80.64 o 
   3  24   4      989.08      901.74     86.78 o 
   4  24   4      356.53      371.92     86.56 o 
   5  24   4      152.47       43.80    108.93 o 
   6  24   4       91.11       40.04    176.05 o 
   7  24   4       63.61       91.38    197.37 o 
  -9  25   4        0.10      -47.52    218.08 o 
  -8  25   4       29.38      -69.51     94.73 o 
  -7  25   4      292.92      325.97    100.49 o 
  -6  25   4      162.04      145.00     90.85 o 
  -5  25   4      684.17      710.56     80.87 o 
  -4  25   4       58.81      154.70     83.22 o 
  -3  25   4      668.98      435.76     91.73 o 
  -2  25   4      126.13       93.28     73.44 o 
  -1  25   4        3.22       69.06     75.06 o 
   0  25   4      673.71      654.06     87.66 o 
   1  25   4      417.76      354.87     85.42 o 
   2  25   4      708.61      710.27    101.27 o 
   3  25   4     1383.58     1548.46     97.42 o 
   4  25   4       19.94       81.67     97.42 o 
   5  25   4       69.35       65.10    141.06 o 
   6  25   4       34.52     -213.21    192.50 o 
  -9  26   4       67.04       79.19    209.55 o 
  -8  26   4      159.54      257.73    134.26 o 
  -7  26   4      362.14      366.13    165.69 o 
  -6  26   4      349.77      321.42    114.65 o 
  -5  26   4        1.63       65.93     82.05 o 
  -4  26   4      350.47      286.75     79.09 o 
  -3  26   4      244.18      266.54     90.96 o 
  -2  26   4      286.52      266.29     76.73 o 
  -1  26   4      249.10      221.32     78.52 o 
   0  26   4      152.03      272.98     88.01 o 
   1  26   4       16.18       23.81     85.94 o 
   2  26   4      156.82      172.18    107.51 o 
   3  26   4      634.00      408.71    129.09 o 
   4  26   4      206.17      174.75    162.64 o 
   5  26   4       19.26      195.08    147.62 o 
   6  26   4       43.15     -347.23    190.06 o 
  -7  27   4        1.89      108.43    205.90 o 
  -6  27   4      207.71      199.50    153.63 o 
  -5  27   4      541.16      490.83    171.18 o 
  -4  27   4       14.54      102.06    142.48 o 
  -3  27   4        1.83      -30.61    106.50 o 
  -2  27   4      584.97      709.09    123.45 o 
  -1  27   4      476.63      498.52     97.67 o 
   0  27   4      220.92      158.96    125.10 o 
   1  27   4      737.73      728.35    174.88 o 
   2  27   4      660.99      752.39    171.89 o 
   3  27   4      209.09      173.70    174.83 o 
   4  27   4       75.64      266.82    248.54 o 
  -6  28   4       52.39       62.14    194.93 o 
  -5  28   4        0.44      178.81    187.01 o 
  -4  28   4       26.33       33.19    181.53 o 
  -3  28   4       45.57       57.31    150.53 o 
  -2  28   4      323.47      488.74    172.20 o 
  -1  28   4      168.68      171.66    120.57 o 
   0  28   4       45.93       93.14    152.37 o 
   1  28   4      625.31      862.24    181.61 o 
   2  28   4      111.04      -45.25    200.42 o 
  -4  29   4       54.68      -17.06    235.14 o 
  -3  29   4       15.90      -80.41    229.05 o 
  -2  29   4      319.11      174.22    207.12 o 
  -1  29   4      390.16      514.78    165.60 o 
   0  29   4      365.55      527.54    252.20 o 
 -15   0   5        0.44       49.18    128.48 o 
 -13   0   5       15.91        4.65    110.02 o 
 -11   0   5     1340.37     1096.77     71.99 o 
  -9   0   5     2755.72     2328.08     69.60 o 
  -7   0   5     3928.52     3290.89     64.71 o 
  -5   0   5     3402.73     3652.46     72.52 o 
  -3   0   5     2670.28     2396.71     43.83 o 
  -1   0   5       49.14       95.75     29.68 o 
   1   0   5    27939.15    24579.78    275.86 o 
   3   0   5     1169.08     1393.85     52.46 o 
   5   0   5      116.82       45.59     45.94 o 
   7   0   5     1373.77     1444.31    122.49 o 
   9   0   5      196.51      308.87    125.58 o 
  11   0   5       52.69      176.40    148.80 o 
 -16   1   5      153.60     -124.27    211.99 o 
 -15   1   5       64.44       94.10    101.01 o 
 -14   1   5        3.37       15.65     79.72 o 
 -13   1   5       19.37        8.94     64.89 o 
 -12   1   5      940.20      674.68     56.88 o 
 -11   1   5      769.79      685.88     52.60 o 
 -10   1   5      655.00      660.51     42.48 o 
  -9   1   5     1340.55     1378.84     43.92 o 
  -8   1   5     9954.54     9468.09     63.77 o 
  -7   1   5      827.07      664.04     28.01 o 
  -6   1   5      619.61      691.71     25.90 o 
  -5   1   5    14426.65    18063.30    116.42 o 
  -4   1   5      981.11     1173.41     33.99 o 
  -3   1   5      208.73      114.50     22.94 o 
  -2   1   5      476.28      384.03     20.29 o 
  -1   1   5       70.90        5.66     18.32 o 
   0   1   5    10275.87     9180.41     56.73 o 
   1   1   5       57.99       56.81     23.39 o 
   2   1   5    19254.12    18822.64     80.84 o 
   3   1   5     2103.02     1933.95     34.87 o 
   4   1   5      511.50      588.82     36.37 o 
   5   1   5     1266.85     1226.51     40.00 o 
   6   1   5       52.76       59.99     46.23 o 
   7   1   5      595.11      697.72     77.04 o 
   8   1   5       67.41      173.16     81.27 o 
   9   1   5        6.39       88.48     87.17 o 
  10   1   5     1083.28     1401.65    109.80 o 
  11   1   5      265.17      262.39    103.71 o 
  12   1   5       24.09        0.76     98.62 o 
 -16   2   5       34.59       15.84    198.59 o 
 -15   2   5        2.08        7.67    121.29 o 
 -14   2   5       10.90        4.51     79.00 o 
 -13   2   5      261.11      246.61     70.06 o 
 -12   2   5      149.47      134.60     57.38 o 
 -11   2   5      246.52      248.76     48.66 o 
 -10   2   5     2439.50     2484.82     60.60 o 
  -9   2   5     7295.47     7159.25     72.36 o 
  -8   2   5     1049.01     1132.91     34.75 o 
  -7   2   5     4981.21     5165.63     50.14 o 
  -6   2   5     5021.35     5281.82     40.61 o 
  -5   2   5      209.83      250.17     13.96 o 
  -4   2   5      995.16      857.33     21.97 o 
  -3   2   5     4167.28     3561.79     41.30 o 
  -2   2   5     3141.76     3163.32     38.83 o 
  -1   2   5      151.33      202.81     21.90 o 
   0   2   5     2568.15     2239.19     31.19 o 
   1   2   5    19915.26    18409.99     82.01 o 
   2   2   5     1284.76     1213.31     28.22 o 
   3   2   5     1039.24     1199.44     32.27 o 
   4   2   5     1463.98     1368.04     38.30 o 
   5   2   5       25.48       49.08     37.13 o 
   6   2   5       90.44       57.33     45.95 o 
   7   2   5       43.15       46.91     71.94 o 
   8   2   5      829.36      921.91     86.73 o 
   9   2   5        4.09       40.53     88.09 o 
  10   2   5       13.53       89.51     94.71 o 
  11   2   5      630.42      694.87    110.42 o 
  12   2   5      390.40      542.81    104.28 o 
 -16   3   5      257.09      126.71    194.93 o 
 -15   3   5      230.20      157.62    125.35 o 
 -14   3   5       43.92       17.69     80.25 o 
 -13   3   5        0.00       22.86     60.08 o 
 -12   3   5       96.97       45.04     58.13 o 
 -11   3   5      284.93      368.45     48.45 o 
 -10   3   5      105.69       90.74     43.26 o 
  -9   3   5      413.05      441.23     37.76 o 
  -8   3   5     6467.20     6264.01     59.34 o 
  -7   3   5     3676.25     3038.10     37.75 o 
  -6   3   5     1773.04     1884.23     29.62 o 
  -5   3   5     6900.06     7314.00     51.06 o 
  -4   3   5       89.59      124.58     20.87 o 
  -3   3   5      253.11      321.41     26.16 o 
  -2   3   5      193.75      246.84     25.12 o 
  -1   3   5    13119.94    11100.75     82.56 o 
   0   3   5     6123.69     6094.76     51.20 o 
   1   3   5      732.78      873.94     28.51 o 
   2   3   5    12155.94    12697.08     80.15 o 
   3   3   5     9016.33     8130.07     60.63 o 
   4   3   5      664.49      856.10     32.93 o 
   5   3   5      259.33      156.03     39.15 o 
   6   3   5     2547.65     2597.69     74.77 o 
   7   3   5      464.58      527.89     76.10 o 
   8   3   5      693.69      638.97     86.36 o 
   9   3   5      482.96      583.97     91.29 o 
  10   3   5      590.64      734.19    102.68 o 
  11   3   5      718.48      751.68    112.22 o 
  12   3   5      141.88       44.92    101.12 o 
 -16   4   5       99.10       55.94    137.78 o 
 -15   4   5      248.97      249.46    126.80 o 
 -14   4   5      118.57       84.38     82.13 o 
 -13   4   5        9.70       14.51     67.83 o 
 -12   4   5        3.69      -24.86     63.95 o 
 -11   4   5       98.48      141.72     53.46 o 
 -10   4   5     4486.38     4327.30     71.73 o 
  -9   4   5     2535.46     2807.63     53.99 o 
  -8   4   5       23.22       39.26     31.94 o 
  -7   4   5     6568.04     7122.39     53.14 o 
  -6   4   5     4023.59     3209.15     33.30 o 
  -5   4   5       83.76      137.89     21.87 o 
  -4   4   5      803.89      870.72     34.77 o 
  -3   4   5       11.86       16.28     21.33 o 
  -2   4   5     3645.81     3617.04     40.43 o 
  -1   4   5     2215.69     2330.58     43.83 o 
   0   4   5     9056.36     8454.90     54.59 o 
   1   4   5    17720.17    20544.88     93.25 o 
   2   4   5     1705.58     1657.57     33.81 o 
   3   4   5       67.23       47.36     31.08 o 
   4   4   5      509.92      516.16     30.79 o 
   5   4   5      270.87      320.25     40.41 o 
   6   4   5      287.78      254.02     48.88 o 
   7   4   5      112.34       95.82     72.31 o 
   8   4   5     2448.23     2609.17    105.35 o 
   9   4   5        9.62      -19.34     87.19 o 
  10   4   5      118.05      186.28     92.55 o 
  11   4   5     1966.52     1711.34    117.55 o 
  12   4   5       26.82       38.62    103.87 o 
 -16   5   5      121.86       91.92    141.55 o 
 -15   5   5       86.30      153.20    109.13 o 
 -14   5   5       60.85      119.18     84.96 o 
 -13   5   5       72.82      -14.24     66.97 o 
 -12   5   5       17.34      -18.75     64.85 o 
 -11   5   5     2026.42     2185.35     80.04 o 
 -10   5   5      962.12     1052.82     57.87 o 
  -9   5   5     1104.29     1143.92     44.78 o 
  -8   5   5     2241.62     2527.68     48.15 o 
  -7   5   5      268.42      224.31     26.04 o 
  -6   5   5      556.79      458.61     21.41 o 
  -5   5   5     2852.13     2783.26     41.38 o 
  -4   5   5    10780.25    12663.62     69.82 o 
  -3   5   5      370.53      284.10     23.56 o 
  -2   5   5     3123.15     2842.47     42.63 o 
  -1   5   5    27657.39    25563.92    155.87 o 
   0   5   5     2768.12     3298.32     43.77 o 
   1   5   5     5413.05     6334.21     56.55 o 
   2   5   5     2967.62     3552.54     47.77 o 
   3   5   5     4691.63     3721.86     47.86 o 
   4   5   5      791.80      666.57     39.04 o 
   5   5   5      138.64      230.55     38.25 o 
   6   5   5       61.93       69.28     48.08 o 
   7   5   5     2357.79     2554.81     96.73 o 
   8   5   5      647.36      623.94     84.73 o 
   9   5   5      469.49      635.80     91.22 o 
  10   5   5        1.15      -27.00     96.18 o 
  11   5   5       36.89       19.22     96.34 o 
  12   5   5      624.93      488.42    117.35 o 
 -16   6   5      313.54      292.40    182.75 o 
 -15   6   5      146.58      208.55    118.48 o 
 -14   6   5      377.31      248.55     89.23 o 
 -13   6   5        5.77      -33.22     70.23 o 
 -12   6   5      107.73       56.64     66.86 o 
 -11   6   5        9.60       38.86     60.81 o 
 -10   6   5     6430.11     6384.59    105.39 o 
  -9   6   5     7039.52     7490.37     85.16 o 
  -8   6   5        4.44        4.79     36.73 o 
  -7   6   5        9.16        5.86     26.00 o 
  -6   6   5     4559.47     4346.31     40.04 o 
  -5   6   5     2284.36     1955.46     34.65 o 
  -4   6   5     1914.72     2333.18     41.63 o 
  -3   6   5     8014.66     8114.73     62.15 o 
  -2   6   5     1154.17      976.80     33.34 o 
  -1   6   5     2094.45     1834.93     34.49 o 
   0   6   5     4359.52     3443.14     44.95 o 
   1   6   5     1809.40     1979.85     44.17 o 
   2   6   5      320.87      235.88     26.42 o 
   3   6   5     4320.34     4696.15     61.04 o 
   4   6   5     2568.08     2727.46     53.77 o 
   5   6   5     2794.77     2629.72     56.27 o 
   6   6   5      254.81      262.27     55.20 o 
   7   6   5      560.99      703.84     91.89 o 
   8   6   5      704.92      779.10     97.68 o 
   9   6   5      355.49      363.45    102.69 o 
  10   6   5      663.54      727.38    117.48 o 
  11   6   5      121.98      213.29    126.25 o 
  12   6   5       78.06       40.28    123.50 o 
 -16   7   5      115.81      225.64    133.72 o 
 -15   7   5      209.43      207.50     94.65 o 
 -14   7   5       11.31        6.70     88.18 o 
 -13   7   5      284.35      208.11     73.64 o 
 -12   7   5      328.44      420.66     72.97 o 
 -11   7   5     1058.90     1073.49     74.32 o 
 -10   7   5      290.53      316.14     53.85 o 
  -9   7   5     1676.94     1627.72     63.22 o 
  -8   7   5     1695.92     2134.01     54.00 o 
  -7   7   5       76.41       26.30     31.03 o 
  -6   7   5     6235.71     5814.44     50.04 o 
  -5   7   5     3882.41     4601.37     47.49 o 
  -4   7   5     4178.15     4340.97     48.16 o 
  -3   7   5     1168.54     1336.25     33.59 o 
  -2   7   5     9607.09     8020.84     67.44 o 
  -1   7   5     3654.00     2900.85     35.97 o 
   0   7   5     4888.69     5291.18     60.68 o 
   1   7   5       24.14        9.25     24.37 o 
   2   7   5     8462.61     8422.45     80.43 o 
   3   7   5       13.25       46.78     34.65 o 
   4   7   5     2333.39     2104.58     52.11 o 
   5   7   5      823.15      867.37     46.62 o 
   6   7   5        2.91      -13.77     53.93 o 
   7   7   5     2350.42     2474.52    113.01 o 
   8   7   5      327.07      323.11     91.88 o 
   9   7   5      571.63      645.14    107.11 o 
  10   7   5      125.27      211.57    115.26 o 
  11   7   5      130.81       63.64    116.24 o 
  12   7   5      270.01      148.64    177.88 o 
 -16   8   5        3.27      -26.80    203.46 o 
 -15   8   5       85.11      189.14     91.33 o 
 -14   8   5     1607.65     1426.63    107.04 o 
 -13   8   5       16.96       35.62     88.13 o 
 -12   8   5      612.94      579.84     75.14 o 
 -11   8   5      236.45      360.02     69.40 o 
 -10   8   5     1007.38      969.91     60.57 o 
  -9   8   5       93.18       77.69     52.51 o 
  -8   8   5      266.95      333.64     41.61 o 
  -7   8   5      402.41      539.30     36.20 o 
  -6   8   5     3252.23     3591.54     43.89 o 
  -5   8   5     5336.80     5065.32     46.37 o 
  -4   8   5     7017.97     7788.86     62.32 o 
  -3   8   5      808.49      627.32     28.86 o 
  -2   8   5      704.65      633.00     31.54 o 
  -1   8   5     5915.05     5717.42     45.94 o 
   0   8   5      705.32      629.56     28.84 o 
   1   8   5     1743.09     1552.11     33.18 o 
   2   8   5     3263.76     3291.23     58.03 o 
   3   8   5     1169.36     1026.89     43.29 o 
   4   8   5     2358.54     2442.30     55.54 o 
   5   8   5     2633.74     2702.60     59.96 o 
   6   8   5      979.11      932.19     57.17 o 
   7   8   5      128.48      127.89     69.26 o 
   8   8   5      478.33      443.69     94.65 o 
   9   8   5      128.73      161.80    100.10 o 
  10   8   5      772.20      686.75    116.43 o 
  11   8   5      200.41      329.00    120.49 o 
  12   8   5        3.69      115.74    215.65 o 
 -15   9   5      206.67      125.04     98.54 o 
 -14   9   5        3.86      -32.65     93.79 o 
 -13   9   5     1384.14     1323.50    105.02 o 
 -12   9   5       44.25      153.86     74.08 o 
 -11   9   5      305.84      316.73     69.89 o 
 -10   9   5      170.96      202.35     56.28 o 
  -9   9   5        0.48        1.33     50.83 o 
  -8   9   5        7.28       34.60     48.13 o 
  -7   9   5      121.37      155.66     34.06 o 
  -6   9   5     3006.71     2784.55     41.46 o 
  -5   9   5     4875.55     4685.61     53.87 o 
  -4   9   5      211.53      191.74     24.14 o 
  -3   9   5     7258.93     7378.87     55.21 o 
  -2   9   5    16885.44    16734.94    129.34 o 
  -1   9   5     1132.76     1183.07     32.14 o 
   0   9   5     2074.35     1668.17     31.02 o 
   1   9   5     1628.65     1871.00     42.61 o 
   2   9   5     1785.88     1595.93     41.43 o 
   3   9   5      916.02     1063.24     39.11 o 
   4   9   5     2059.90     1905.56     53.68 o 
   5   9   5     3079.48     3037.84     64.30 o 
   6   9   5       19.37       28.31     50.30 o 
   7   9   5      352.01      375.13     72.99 o 
   8   9   5       51.81       57.59     89.71 o 
   9   9   5       61.88       52.50    103.15 o 
  10   9   5      140.44      260.50    112.53 o 
  11   9   5      209.52      303.31    117.96 o 
  12   9   5        0.48      116.96    179.10 o 
 -15  10   5       32.35        1.11     95.91 o 
 -14  10   5      540.50      566.60     97.79 o 
 -13  10   5        6.71       -6.79     92.81 o 
 -12  10   5     1096.90     1115.68     83.83 o 
 -11  10   5        3.09       18.15     67.13 o 
 -10  10   5       88.28       45.13     56.35 o 
  -9  10   5     1634.46     1659.66     67.13 o 
  -8  10   5      197.20      228.90     51.72 o 
  -7  10   5      449.98      468.55     35.80 o 
  -6  10   5     1697.80     1892.99     38.41 o 
  -5  10   5      873.65      800.37     33.60 o 
  -4  10   5     8718.07     7918.43     67.57 o 
  -3  10   5       56.99       98.12     27.45 o 
  -2  10   5     5664.79     5952.99     67.98 o 
  -1  10   5      380.48      381.79     28.40 o 
   0  10   5        6.18       43.17     23.81 o 
   1  10   5     2198.00     1972.87     44.53 o 
   2  10   5     1676.66     1391.42     41.27 o 
   3  10   5      620.78      695.96     44.48 o 
   4  10   5     1106.41     1209.01     51.24 o 
   5  10   5      400.65      418.45     47.55 o 
   6  10   5     2453.31     2636.74     73.28 o 
   7  10   5       15.32       10.12     70.87 o 
   8  10   5      428.11      335.36     95.11 o 
   9  10   5       51.87       34.77     98.43 o 
  10  10   5       86.10       88.51    106.98 o 
  11  10   5       52.81      128.47    118.43 o 
 -15  11   5      380.89      234.95    107.85 o 
 -14  11   5       69.75       65.14     99.27 o 
 -13  11   5     1955.66     2012.59    116.35 o 
 -12  11   5        0.16       69.44     87.44 o 
 -11  11   5      372.91      343.13     72.73 o 
 -10  11   5       15.88       32.66     58.12 o 
  -9  11   5      135.07      178.04     57.48 o 
  -8  11   5      776.44      697.81     57.78 o 
  -7  11   5       26.09        6.55     41.59 o 
  -6  11   5       25.39       27.76     32.87 o 
  -5  11   5     2324.79     2288.98     43.77 o 
  -4  11   5      146.36      186.10     31.20 o 
  -3  11   5    17993.17    18161.81    165.95 o 
  -2  11   5      608.52      497.18     31.26 o 
  -1  11   5      877.37     1053.01     37.24 o 
   0  11   5      266.51      235.71     40.93 o 
   1  11   5       20.75       26.62     30.27 o 
   2  11   5      603.45      640.42     37.34 o 
   3  11   5      597.00      537.26     43.70 o 
   4  11   5      115.67      109.65     43.83 o 
   5  11   5     1570.78     1556.62     57.65 o 
   6  11   5       57.04       65.45     54.49 o 
   7  11   5     2162.72     2158.96     83.37 o 
   8  11   5        0.29      -54.19     91.30 o 
   9  11   5       74.65       31.94    105.77 o 
  10  11   5       93.05      180.08    110.77 o 
  11  11   5      133.67      311.16    112.90 o 
 -15  12   5       10.86     -104.78    179.10 o 
 -14  12   5      519.51      595.91    103.89 o 
 -13  12   5       22.65      113.83     99.66 o 
 -12  12   5      720.05      823.36     99.40 o 
 -11  12   5        0.30       -3.97     63.19 o 
 -10  12   5        9.73        3.71     62.28 o 
  -9  12   5      884.30      850.63     71.94 o 
  -8  12   5        7.41       -4.91     60.09 o 
  -7  12   5      795.35      779.08     49.74 o 
  -6  12   5      654.80      677.54     45.35 o 
  -5  12   5      276.56      291.49     32.89 o 
  -4  12   5    13988.31    13435.82    107.54 o 
  -3  12   5        5.53       20.02     36.03 o 
  -2  12   5    10343.47    11767.28     80.46 o 
  -1  12   5      923.28      902.03     39.11 o 
   0  12   5      144.92      295.50     44.01 o 
   1  12   5       84.05       95.27     40.23 o 
   2  12   5     4004.90     3632.96     61.13 o 
   3  12   5      463.74      440.88     44.12 o 
   4  12   5       22.31       39.68     44.81 o 
   5  12   5      324.13      321.76     49.59 o 
   6  12   5     2088.24     2194.13     73.23 o 
   7  12   5        9.35       49.18     65.33 o 
   8  12   5      970.37      745.74     98.23 o 
   9  12   5       76.66       41.21     97.58 o 
  10  12   5       47.26       32.52    101.21 o 
  11  12   5      124.42      164.11    135.63 o 
 -14  13   5       13.91       40.65    103.59 o 
 -13  13   5     1755.68     1978.86    123.30 o 
 -12  13   5      154.80      191.50     91.87 o 
 -11  13   5      384.45      342.65     80.57 o 
 -10  13   5      230.39      227.97     72.16 o 
  -9  13   5       10.97       38.50     66.12 o 
  -8  13   5      260.74      258.05     65.83 o 
  -7  13   5     1068.00     1079.51     54.79 o 
  -6  13   5     1590.81     1727.22     54.49 o 
  -5  13   5     5119.74     5273.33     61.60 o 
  -4  13   5       45.73       59.10     33.69 o 
  -3  13   5    12266.28    12576.97     92.73 o 
  -2  13   5     1675.41     1887.18     44.24 o 
  -1  13   5     1213.30     1523.64     40.77 o 
   0  13   5        3.53      -17.26     43.92 o 
   1  13   5      182.90      177.51     42.59 o 
   2  13   5      779.02      828.46     46.94 o 
   3  13   5      923.37      781.34     55.94 o 
   4  13   5     1239.92     1277.50     55.71 o 
   5  13   5     4504.66     4460.54    101.31 o 
   6  13   5      304.13      301.12     58.77 o 
   7  13   5      883.63      917.26     74.11 o 
   8  13   5       21.69       26.56     77.81 o 
   9  13   5      317.83       18.80    105.21 o 
  10  13   5       44.35       85.51    132.67 o 
  11  13   5       89.89       42.64    214.43 o 
 -14  14   5      546.63      727.86    114.36 o 
 -13  14   5       71.25      167.92    102.50 o 
 -12  14   5     1243.59     1481.38    112.15 o 
 -11  14   5      400.14      462.05     80.54 o 
 -10  14   5       44.55       20.35     72.14 o 
  -9  14   5       18.39        7.26     70.96 o 
  -8  14   5        2.31        0.80     64.04 o 
  -7  14   5     1666.04     1621.47     65.01 o 
  -6  14   5       17.49       23.15     45.53 o 
  -5  14   5      894.61      897.59     45.63 o 
  -4  14   5     5181.80     5212.75     63.27 o 
  -3  14   5     1426.70     1507.64     48.94 o 
  -2  14   5     1000.56     1077.91     39.69 o 
  -1  14   5      903.05      783.76     43.16 o 
   0  14   5     1355.04     1613.55     61.60 o 
   1  14   5        0.11       38.92     44.15 o 
   2  14   5      219.43      189.31     43.77 o 
   3  14   5       76.91       52.27     50.76 o 
   4  14   5     2795.76     2660.00     74.10 o 
   5  14   5     1663.30     1699.99     63.61 o 
   6  14   5      433.25      458.86     62.47 o 
   7  14   5       41.84      130.32     69.23 o 
   8  14   5      410.21      225.71     71.17 o 
   9  14   5        1.66        3.41    128.77 o 
  10  14   5       78.64      -27.74    136.20 o 
  11  14   5       30.25     -173.00    210.77 o 
 -14  15   5       36.05      143.76    191.28 o 
 -13  15   5      763.61      820.64    110.25 o 
 -12  15   5      408.73      509.61    103.22 o 
 -11  15   5      260.02      183.66     61.08 o 
 -10  15   5      335.78      387.64     79.36 o 
  -9  15   5       13.57       58.35     72.33 o 
  -8  15   5     1156.91      981.53     76.89 o 
  -7  15   5      326.03      348.66     57.71 o 
  -6  15   5     1383.43     1366.66     57.75 o 
  -5  15   5      720.65      695.70     46.42 o 
  -4  15   5     1417.73     1474.08     47.03 o 
  -3  15   5     7908.81     8327.82     84.90 o 
  -2  15   5     7797.38     8156.94     80.93 o 
  -1  15   5      410.94      462.52     50.09 o 
   0  15   5       39.89       -1.86     49.80 o 
   1  15   5      312.15      355.40     49.26 o 
   2  15   5       12.04       29.69     50.99 o 
   3  15   5     1254.95     1199.04     63.01 o 
   4  15   5      756.02      855.37     62.89 o 
   5  15   5      832.57      772.17     65.29 o 
   6  15   5       99.88       77.06     68.05 o 
   7  15   5      210.29      240.20     71.09 o 
   8  15   5      187.58      243.37     86.55 o 
   9  15   5      183.68       57.53    124.22 o 
  10  15   5       90.27      -58.41    130.64 o 
 -13  16   5        4.71       87.63    106.26 o 
 -12  16   5      373.00      418.46    106.62 o 
 -11  16   5      579.37      712.49     90.64 o 
 -10  16   5      155.35      155.13     78.50 o 
  -9  16   5      176.79      110.18     75.57 o 
  -8  16   5       32.45       48.53     78.85 o 
  -7  16   5      334.24      268.81     59.63 o 
  -6  16   5       89.21      139.49     50.95 o 
  -5  16   5     3060.58     3153.57     70.79 o 
  -4  16   5     1521.65     1517.58     53.65 o 
  -3  16   5     4943.31     4857.40     72.04 o 
  -2  16   5      102.53       43.74     46.36 o 
  -1  16   5      881.23      991.26     57.29 o 
   0  16   5     1174.36     1206.16     64.39 o 
   1  16   5        7.23       17.46     47.97 o 
   2  16   5     2848.31     2804.03     76.67 o 
   3  16   5      301.41      357.24     58.38 o 
   4  16   5     1985.74     1811.04     73.09 o 
   5  16   5     2787.17     2641.51     87.25 o 
   6  16   5      277.08      295.57     85.19 o 
   7  16   5      260.42      479.93    102.66 o 
   8  16   5        2.72      -25.60     97.53 o 
   9  16   5       28.14     -141.33    171.79 o 
  10  16   5      143.70       63.35    169.35 o 
 -13  17   5      144.57      119.71    106.23 o 
 -12  17   5      156.35      216.59    101.62 o 
 -11  17   5      262.50      279.92     88.88 o 
 -10  17   5      750.87      743.41     89.51 o 
  -9  17   5       73.11      102.39     79.95 o 
  -8  17   5     1923.96     1586.87     75.23 o 
  -7  17   5       60.66      111.47     60.97 o 
  -6  17   5     1125.90     1255.71     61.65 o 
  -5  17   5      256.29      314.48     53.24 o 
  -4  17   5      425.84      381.74     48.90 o 
  -3  17   5      855.99      804.96     50.44 o 
  -2  17   5     3945.12     4178.51     77.50 o 
  -1  17   5      185.76      131.79     58.54 o 
   0  17   5      143.65      172.27     53.14 o 
   1  17   5      494.31      480.11     52.30 o 
   2  17   5       14.04        0.01     54.98 o 
   3  17   5     2270.52     2178.62     75.53 o 
   4  17   5     3174.03     3559.66     99.82 o 
   5  17   5       26.34       62.35     73.09 o 
   6  17   5        7.76       63.86     88.90 o 
   7  17   5       21.87       44.27     98.30 o 
   8  17   5      124.33      221.14    109.19 o 
   9  17   5      132.01       34.11    176.66 o 
 -13  18   5       12.62       68.98    145.01 o 
 -12  18   5        0.47       11.72     89.82 o 
 -11  18   5      734.85      718.23     96.96 o 
 -10  18   5      356.17      490.07     86.65 o 
  -9  18   5      878.46      671.70     95.99 o 
  -8  18   5       63.74       26.66     65.34 o 
  -7  18   5      824.98      830.41     68.97 o 
  -6  18   5      122.97       97.05     54.62 o 
  -5  18   5     1552.42     1748.74     67.85 o 
  -4  18   5      996.62      968.93     54.50 o 
  -3  18   5      535.32      446.35     56.21 o 
  -2  18   5      315.99      300.43     62.38 o 
  -1  18   5       12.20       66.92     60.77 o 
   0  18   5      505.46      561.84     72.00 o 
   1  18   5     2107.81     1888.45     65.15 o 
   2  18   5      196.79      254.98     57.58 o 
   3  18   5     1154.23     1273.93     82.20 o 
   4  18   5      557.52      524.09     77.68 o 
   5  18   5      586.92      608.06     79.17 o 
   6  18   5       71.32      170.58     90.66 o 
   7  18   5       21.06       88.05     88.06 o 
   8  18   5       14.43       54.03    127.36 o 
   9  18   5      126.79       -0.29    120.18 o 
 -12  19   5       73.73       31.45     95.86 o 
 -11  19   5        1.32      -40.91     89.08 o 
 -10  19   5      711.18      688.62     93.71 o 
  -9  19   5       79.95      125.99     94.40 o 
  -8  19   5      640.67      551.16     71.39 o 
  -7  19   5      236.62      372.44     69.60 o 
  -6  19   5      139.51      224.60     66.36 o 
  -5  19   5      268.29      263.76     56.91 o 
  -4  19   5      993.55      981.10     61.95 o 
  -3  19   5      328.36      302.89     56.13 o 
  -2  19   5      465.17      570.60     66.47 o 
  -1  19   5      162.39      228.73     64.95 o 
   0  19   5      710.61      723.31     76.24 o 
   1  19   5      835.92      815.44     72.07 o 
   2  19   5     2609.46     2494.21     93.02 o 
   3  19   5       24.18       44.04     74.35 o 
   4  19   5     1148.54     1149.08     85.33 o 
   5  19   5      179.16      236.99     87.44 o 
   6  19   5      407.56      389.27     96.71 o 
   7  19   5       18.05      117.29     93.02 o 
   8  19   5       19.76       45.23    112.23 o 
   9  19   5       23.86       38.78    134.72 o 
 -12  20   5        9.52      -61.44    118.33 o 
 -11  20   5       78.13       40.23     91.82 o 
 -10  20   5      115.00      200.48    102.38 o 
  -9  20   5     1228.99     1112.33    102.99 o 
  -8  20   5       52.64       77.77     69.24 o 
  -7  20   5     1317.58     1184.63     77.73 o 
  -6  20   5        1.90       42.97     66.42 o 
  -5  20   5      183.51      180.41     60.31 o 
  -4  20   5      515.72      636.64     68.15 o 
  -3  20   5     1225.90     1214.53     66.04 o 
  -2  20   5      362.17      437.41     68.73 o 
  -1  20   5      336.71      303.83     70.02 o 
   0  20   5     1409.32     1504.54     80.73 o 
   1  20   5     3484.68     3396.67    108.27 o 
   2  20   5      180.13      231.26     74.64 o 
   3  20   5     1433.26     1416.74     88.84 o 
   4  20   5       97.79       85.96     76.20 o 
   5  20   5      262.30      288.35     93.37 o 
   6  20   5      284.54      376.87     95.50 o 
   7  20   5        0.04       53.63     95.76 o 
   8  20   5        0.77       75.20    131.13 o 
   9  20   5      419.75       73.10    208.34 o 
 -11  21   5      262.61      189.80    116.89 o 
 -10  21   5      180.22      214.70    104.37 o 
  -9  21   5      107.24      159.47    100.12 o 
  -8  21   5     1383.64     1411.33     83.15 o 
  -7  21   5        2.02      -10.60     70.10 o 
  -6  21   5      851.77      833.42     74.43 o 
  -5  21   5       91.16       18.39     69.22 o 
  -4  21   5      190.09      137.85     67.75 o 
  -3  21   5      450.90      517.14     71.56 o 
  -2  21   5       63.63      108.72     69.21 o 
  -1  21   5      676.01      763.95     77.59 o 
   0  21   5     1026.07     1045.31     79.32 o 
   1  21   5       17.39       61.13     85.91 o 
   2  21   5     2277.34     2356.55    117.20 o 
   3  21   5       43.57       55.45     79.56 o 
   4  21   5      553.26      418.04     84.34 o 
   5  21   5       93.60      106.88     93.76 o 
   6  21   5      115.16      166.24     93.86 o 
   7  21   5       86.80       90.26    104.31 o 
   8  21   5       18.45       -4.51    149.25 o 
 -11  22   5      140.99       69.11    156.73 o 
 -10  22   5        0.07      -19.38    121.66 o 
  -9  22   5      711.20      723.45    107.88 o 
  -8  22   5       31.11       48.36     73.31 o 
  -7  22   5      499.45      419.92     75.24 o 
  -6  22   5       54.59      124.74     70.19 o 
  -5  22   5     1104.68      936.54     80.02 o 
  -4  22   5      556.81      618.50     73.28 o 
  -3  22   5       36.29        4.13     72.06 o 
  -2  22   5       69.47       30.38     73.66 o 
  -1  22   5      408.78      308.70     74.26 o 
   0  22   5       56.45      -25.84     72.68 o 
   1  22   5     2382.49     2566.20    108.62 o 
   2  22   5        2.47       25.82     89.68 o 
   3  22   5     1279.56     1126.44    108.96 o 
   4  22   5       31.34      140.33    112.40 o 
   5  22   5       16.52      -16.26     90.70 o 
   6  22   5      195.82      342.94    114.11 o 
   7  22   5        5.72       55.90    133.46 o 
   8  22   5       10.90       47.52    186.41 o 
 -10  23   5      429.75      286.64    115.52 o 
  -9  23   5       17.44      -53.29    114.84 o 
  -8  23   5      868.52      838.71     84.74 o 
  -7  23   5        0.37        7.99     76.98 o 
  -6  23   5      424.38      330.67     89.72 o 
  -5  23   5        2.81       44.69     74.09 o 
  -4  23   5      636.42      537.02     77.17 o 
  -3  23   5      506.96      570.84     77.50 o 
  -2  23   5      484.90      288.71     77.88 o 
  -1  23   5      345.95      262.99     71.42 o 
   0  23   5     1877.40     1977.50    105.92 o 
   1  23   5       61.63       41.17     91.90 o 
   2  23   5      619.64      656.00     93.80 o 
   3  23   5       62.21      102.65     98.08 o 
   4  23   5       62.50       30.32     99.00 o 
   5  23   5      243.66      148.59    113.82 o 
   6  23   5        1.69      140.31    135.14 o 
   7  23   5       79.66      132.80    182.75 o 
 -10  24   5        9.45      -70.66    210.77 o 
  -9  24   5      766.60      778.53    129.99 o 
  -8  24   5      132.40       86.64     86.42 o 
  -7  24   5      609.13      490.08     93.22 o 
  -6  24   5        1.47       81.56     87.19 o 
  -5  24   5        3.24       52.68     74.72 o 
  -4  24   5       38.84       54.25     88.58 o 
  -3  24   5      282.72      335.01     88.82 o 
  -2  24   5     1118.32      949.33     83.33 o 
  -1  24   5      620.33      502.75     77.57 o 
   0  24   5      428.24      402.72     92.75 o 
   1  24   5     1342.31     1475.86    109.18 o 
   2  24   5       46.51      146.98     93.57 o 
   3  24   5       89.35       44.65     94.07 o 
   4  24   5      183.36      124.67    120.66 o 
   5  24   5      115.04       25.59    232.70 o 
   6  24   5       28.20      162.04    201.03 o 
  -9  25   5        5.41       -0.50    144.73 o 
  -8  25   5      725.30      542.25    120.25 o 
  -7  25   5      143.66      152.53     98.59 o 
  -6  25   5      315.46      239.24     87.34 o 
  -5  25   5      709.83      733.72     83.29 o 
  -4  25   5       72.38       33.04     90.74 o 
  -3  25   5       19.83       95.41     87.88 o 
  -2  25   5        7.89       68.89     82.00 o 
  -1  25   5      855.43      838.79     83.61 o 
   0  25   5      780.75      735.85    103.30 o 
   1  25   5       63.39       18.77     98.71 o 
   2  25   5      576.35      622.02     99.08 o 
   3  25   5        8.50       43.03    124.97 o 
   4  25   5      143.71      147.27    127.68 o 
   5  25   5        4.00      -46.30    215.65 o 
  -9  26   5      330.56      310.68    222.96 o 
  -8  26   5       24.65      213.21    213.21 o 
  -7  26   5       65.30       21.25    137.31 o 
  -6  26   5       41.49      103.24    144.10 o 
  -5  26   5      268.11      423.23    145.13 o 
  -4  26   5      175.99      156.83     89.28 o 
  -3  26   5       30.25       85.94     91.62 o 
  -2  26   5      805.49      782.84     86.43 o 
  -1  26   5       69.77      118.51     77.11 o 
   0  26   5      158.77      145.16     97.62 o 
   1  26   5      344.41      437.70     99.75 o 
   2  26   5       45.82      120.97    161.79 o 
   3  26   5       78.01       72.76    240.62 o 
   4  26   5       86.37      125.49    213.21 o 
  -7  27   5       90.77      131.58    211.99 o 
  -6  27   5       56.77      197.56    151.15 o 
  -5  27   5      199.25      148.64    201.03 o 
  -4  27   5       65.45       79.38    150.22 o 
  -3  27   5      181.53      166.70    109.42 o 
  -2  27   5        0.13       92.74    100.32 o 
  -1  27   5      719.66      886.02    131.18 o 
   0  27   5       15.02       76.15    164.55 o 
   1  27   5        1.08      -65.45    168.24 o 
   2  27   5      217.86      170.63    169.02 o 
  -4  28   5      126.05      157.17    227.83 o 
  -3  28   5        1.70       -0.63    153.47 o 
  -2  28   5      528.13      577.38    303.37 o 
  -1  28   5        4.41      374.32    204.07 o 
   0  28   5      125.63      138.38    167.60 o 
  -4  29   5        7.78     -141.33    218.08 o 
  -3  29   5      251.77      174.22    248.54 o 
  -2  29   5       28.12       54.83    205.90 o 
 -16   0   6      759.44      715.31    173.61 o 
 -14   0   6      505.83      254.38    115.01 o 
 -12   0   6     9033.80     8451.49    162.20 o 
 -10   0   6     1721.16     1979.74     92.69 o 
  -8   0   6       67.15      143.96     58.42 o 
  -6   0   6     1027.68     1139.06     38.63 o 
  -4   0   6       33.16       62.14     42.95 o 
  -2   0   6    17635.38    15213.24    106.39 o 
   0   0   6     9397.59     8734.47     76.76 o 
   2   0   6     7612.35     6159.20     84.55 o 
   4   0   6        6.24       44.06     48.60 o 
   6   0   6     1914.81     1774.04    119.14 o 
   8   0   6     3007.80     3730.91    207.73 o 
  10   0   6      381.99      400.08    152.30 o 
 -16   1   6      225.02       41.48    124.98 o 
 -15   1   6      119.59      -18.84     99.53 o 
 -14   1   6       39.35       -9.93     83.41 o 
 -13   1   6      858.96      743.13     74.48 o 
 -12   1   6      465.77      447.37     63.22 o 
 -11   1   6     7052.85     7372.97    103.68 o 
 -10   1   6      311.35      321.40     50.22 o 
  -9   1   6       72.65      112.04     38.82 o 
  -8   1   6     1737.39     1809.07     43.04 o 
  -7   1   6      456.79      357.88     26.60 o 
  -6   1   6      561.06      435.03     26.77 o 
  -5   1   6      355.63      435.41     34.35 o 
  -4   1   6     1715.38     1694.36     36.72 o 
  -3   1   6     5348.55     6336.14     56.18 o 
  -2   1   6        7.87       -2.74     22.84 o 
  -1   1   6    20989.87    17924.79     82.33 o 
   0   1   6     3797.62     3626.18     44.29 o 
   1   1   6     1495.60     1381.59     30.82 o 
   2   1   6      925.82     1024.03     36.10 o 
   3   1   6     2487.21     2203.74     45.14 o 
   4   1   6       28.15       32.60     33.54 o 
   5   1   6      526.91      522.12     45.73 o 
   6   1   6     1163.38     1118.57     59.84 o 
   7   1   6     2279.15     2477.57    102.24 o 
   8   1   6       20.17       83.02     85.42 o 
   9   1   6      509.98      760.02    102.17 o 
  10   1   6      107.89      267.66    104.11 o 
  11   1   6       23.64       26.48    103.13 o 
 -16   2   6      404.94      291.32    125.58 o 
 -15   2   6      286.96      110.10    102.19 o 
 -14   2   6      493.88      367.42     87.07 o 
 -13   2   6       45.36       52.55     68.82 o 
 -12   2   6     5354.81     5080.85     95.58 o 
 -11   2   6      139.20      143.47     53.67 o 
 -10   2   6      269.13      290.83     50.80 o 
  -9   2   6      562.56      602.18     38.71 o 
  -8   2   6        2.67       36.07     31.82 o 
  -7   2   6      275.54      411.07     28.86 o 
  -6   2   6       36.22       44.50     24.41 o 
  -5   2   6     1390.37     1275.58     30.40 o 
  -4   2   6        9.91      110.76     22.19 o 
  -3   2   6     4890.55     4486.82     40.73 o 
  -2   2   6     8249.79     7103.05     58.27 o 
  -1   2   6        4.72       39.62     23.11 o 
   0   2   6     4026.06     3862.29     44.76 o 
   1   2   6     4175.09     3724.86     47.31 o 
   2   2   6      181.72      245.83     32.90 o 
   3   2   6       44.75        6.95     31.05 o 
   4   2   6       64.90        8.52     34.25 o 
   5   2   6     4129.75     4226.38     68.82 o 
   6   2   6      549.59      520.25     61.76 o 
   7   2   6     2134.25     2354.65     93.74 o 
   8   2   6     4489.61     4863.67    129.53 o 
   9   2   6       51.49      131.28     90.44 o 
  10   2   6       89.98      144.99     98.83 o 
  11   2   6     1205.35     1220.27    117.16 o 
 -16   3   6       40.71      -52.39    132.61 o 
 -15   3   6      537.04      436.14    105.72 o 
 -14   3   6       23.69       30.72     84.20 o 
 -13   3   6     1138.71     1016.37     89.68 o 
 -12   3   6      291.41      286.79     68.15 o 
 -11   3   6       90.90       66.21     52.10 o 
 -10   3   6     1046.68     1082.53     51.90 o 
  -9   3   6     1565.37     1704.19     47.75 o 
  -8   3   6     2186.16     2088.86     45.45 o 
  -7   3   6      236.88      179.09     26.09 o 
  -6   3   6     2581.17     2344.54     40.86 o 
  -5   3   6       24.66        2.48     22.97 o 
  -4   3   6     2662.43     2463.55     36.90 o 
  -3   3   6     5168.75     5613.12     49.47 o 
  -2   3   6      321.86      273.88     24.21 o 
  -1   3   6    16049.50    15925.45     81.61 o 
   0   3   6     3436.07     3008.01     39.03 o 
   1   3   6     3770.82     3989.79     52.58 o 
   2   3   6      116.82       56.88     28.26 o 
   3   3   6      248.59      334.44     33.36 o 
   4   3   6      329.60      433.65     38.24 o 
   5   3   6      728.08      797.47     48.73 o 
   6   3   6     1046.20     1080.38     67.81 o 
   7   3   6     2007.36     2090.92     97.76 o 
   8   3   6      422.30      382.35     89.10 o 
   9   3   6      784.09      771.44     98.12 o 
  10   3   6      477.26      784.73    109.40 o 
  11   3   6      659.82      685.75    118.52 o 
 -16   4   6       41.86      -56.74    131.32 o 
 -15   4   6      381.69      230.08     89.68 o 
 -14   4   6      446.32      460.88     91.76 o 
 -13   4   6       29.11       58.89     79.13 o 
 -12   4   6      901.32      991.11     88.13 o 
 -11   4   6      506.63      448.74     55.35 o 
 -10   4   6      335.65      285.97     45.26 o 
  -9   4   6     6730.69     6975.04     74.29 o 
  -8   4   6      597.92      619.94     37.33 o 
  -7   4   6        0.40       18.73     25.72 o 
  -6   4   6     3853.78     4323.08     48.08 o 
  -5   4   6       96.19       32.56     24.09 o 
  -4   4   6      139.02      125.02     24.41 o 
  -3   4   6    10535.93     8424.68     59.92 o 
  -2   4   6     1572.99     1663.42     34.99 o 
  -1   4   6     5132.79     4974.83     52.62 o 
   0   4   6     6345.08     6829.38     59.64 o 
   1   4   6     6508.49     6152.14     74.98 o 
   2   4   6     3807.04     4227.87     56.13 o 
   3   4   6     1474.19     1526.84     42.04 o 
   4   4   6      182.25      174.19     37.76 o 
   5   4   6     1669.37     1670.34     55.17 o 
   6   4   6       72.95       95.72     60.92 o 
   7   4   6     2255.31     2476.87    100.95 o 
   8   4   6     1901.56     1916.18    103.61 o 
   9   4   6      442.78      532.34     97.65 o 
  10   4   6      185.81      183.12    100.86 o 
  11   4   6      793.07      905.54    118.68 o 
 -16   5   6       54.22      -33.86    145.36 o 
 -15   5   6        9.18       -3.96    112.16 o 
 -14   5   6      231.86      181.72     90.46 o 
 -13   5   6     1229.88     1332.14     98.01 o 
 -12   5   6      251.85      293.30     79.65 o 
 -11   5   6       54.17       79.22     61.33 o 
 -10   5   6       16.70       22.02     43.00 o 
  -9   5   6     1748.39     1699.62     54.27 o 
  -8   5   6     4211.73     4242.36     58.48 o 
  -7   5   6      403.25      506.83     30.49 o 
  -6   5   6      303.27      216.99     26.19 o 
  -5   5   6       13.88       45.23     25.21 o 
  -4   5   6     4905.36     4898.04     50.25 o 
  -3   5   6     2333.91     2492.53     41.81 o 
  -2   5   6      681.29      675.50     25.53 o 
  -1   5   6      899.58      822.93     30.32 o 
   0   5   6    10421.77     8362.22     94.58 o 
   1   5   6    50231.27    54941.34    164.02 o 
   2   5   6      167.39      208.64     32.84 o 
   3   5   6        2.55       19.88     35.46 o 
   4   5   6       92.50      168.94     45.09 o 
   5   5   6     1059.74     1050.88     56.41 o 
   6   5   6     3016.29     3176.00     82.42 o 
   7   5   6      625.99      651.19     85.52 o 
   8   5   6      157.60      234.99    100.19 o 
   9   5   6     1396.63     1106.98    106.39 o 
  10   5   6      140.97      353.86    112.63 o 
  11   5   6       21.32       23.01    113.94 o 
 -16   6   6        0.18       46.85    126.28 o 
 -15   6   6      307.23      209.36    110.38 o 
 -14   6   6      292.98      282.70     87.65 o 
 -13   6   6      102.42      115.45     85.00 o 
 -12   6   6        5.20        1.09     66.32 o 
 -11   6   6       22.33       21.95     64.69 o 
 -10   6   6       22.22       49.92     44.44 o 
  -9   6   6     8339.21     8570.27     91.03 o 
  -8   6   6     3619.16     3507.90     63.16 o 
  -7   6   6      347.19      464.36     31.73 o 
  -6   6   6      326.45      314.57     27.95 o 
  -5   6   6       70.01      130.04     26.12 o 
  -4   6   6     6908.14     5896.62     55.83 o 
  -3   6   6     3948.23     3244.26     41.11 o 
  -2   6   6     1599.37     1967.03     40.14 o 
  -1   6   6     6242.38     6415.98     69.31 o 
   0   6   6     2368.99     2300.85     41.14 o 
   1   6   6     2924.62     2884.18     55.29 o 
   2   6   6    23322.76    24188.30    236.94 o 
   3   6   6     1900.77     2421.26     53.87 o 
   4   6   6     1682.25     1765.92     52.12 o 
   5   6   6      584.86      622.21     54.88 o 
   6   6   6      880.31      943.80     66.53 o 
   7   6   6     1265.39     1519.29    109.27 o 
   8   6   6        3.48      -22.71    100.11 o 
   9   6   6     1249.42     1201.18    119.92 o 
  10   6   6      125.07       77.01    118.98 o 
  11   6   6       10.72       24.52    121.05 o 
 -16   7   6      148.39      254.63    143.01 o 
 -15   7   6       53.41      132.98    101.19 o 
 -14   7   6      199.99      158.62     88.60 o 
 -13   7   6      645.20      635.15     90.23 o 
 -12   7   6       30.59        1.04     66.77 o 
 -11   7   6      758.04      700.22     71.14 o 
 -10   7   6       36.53       22.76     51.82 o 
  -9   7   6      482.09      614.84     48.06 o 
  -8   7   6    11863.18    12629.98    103.24 o 
  -7   7   6      960.99      829.40     35.64 o 
  -6   7   6     2026.05     2358.48     41.08 o 
  -5   7   6      572.17      438.02     28.34 o 
  -4   7   6     6108.90     6347.77     59.43 o 
  -3   7   6     1293.48     1258.51     37.54 o 
  -2   7   6      103.39       44.57     23.79 o 
  -1   7   6     1633.23     1485.90     28.07 o 
   0   7   6     8702.00     8453.44     71.20 o 
   1   7   6     3621.60     3297.48     66.96 o 
   2   7   6      528.38      571.44     43.15 o 
   3   7   6     1317.67     1296.86     47.88 o 
   4   7   6     1394.37     1403.41     51.56 o 
   5   7   6     4441.79     4438.80     80.14 o 
   6   7   6      802.81      853.86     65.78 o 
   7   7   6        5.73       56.75     89.40 o 
   8   7   6       10.43        3.79     94.60 o 
   9   7   6      696.21      426.99    110.40 o 
  10   7   6      109.48        8.05    109.63 o 
  11   7   6        5.90       -8.29    126.44 o 
 -16   8   6      168.93      254.63    221.74 o 
 -15   8   6      208.35      204.78    120.35 o 
 -14   8   6      192.14      281.72    114.44 o 
 -13   8   6       38.83        3.54     73.81 o 
 -12   8   6       12.66       19.04     69.24 o 
 -11   8   6     1764.23     1732.54     82.68 o 
 -10   8   6       28.59        6.92     54.44 o 
  -9   8   6     1112.94     1279.37     62.19 o 
  -8   8   6     4158.26     4073.99     69.52 o 
  -7   8   6     4628.38     5073.77     64.19 o 
  -6   8   6      213.71      200.95     29.92 o 
  -5   8   6     1454.21     1410.65     38.87 o 
  -4   8   6     2194.81     2010.72     38.40 o 
  -3   8   6      619.86      595.38     32.43 o 
  -2   8   6       34.99       79.54     25.46 o 
  -1   8   6     1468.19     1542.27     32.44 o 
   0   8   6       29.16       61.15     27.61 o 
   1   8   6     8706.12     9420.63     85.83 o 
   2   8   6     1653.34     1402.50     48.88 o 
   3   8   6     2280.29     2250.60     55.26 o 
   4   8   6      856.46      881.86     49.27 o 
   5   8   6      734.96      700.35     56.56 o 
   6   8   6      250.45      265.60     62.23 o 
   7   8   6     1130.78     1068.53    102.11 o 
   8   8   6       31.83       11.57     94.01 o 
   9   8   6      888.01      798.94    119.07 o 
  10   8   6      115.98       50.71    111.55 o 
  11   8   6       58.50       17.81    111.23 o 
 -15   9   6        0.44      102.52    117.80 o 
 -14   9   6      497.18      513.24    118.51 o 
 -13   9   6      412.20      492.75     79.58 o 
 -12   9   6      234.82      188.00     73.50 o 
 -11   9   6       76.77       31.26     68.05 o 
 -10   9   6      613.88      674.99     62.29 o 
  -9   9   6        6.87       45.76     53.86 o 
  -8   9   6     6521.09     6958.21     84.72 o 
  -7   9   6      293.69      248.40     40.05 o 
  -6   9   6    10011.81    10407.14     74.84 o 
  -5   9   6      570.76      420.19     33.84 o 
  -4   9   6      251.78      254.67     32.40 o 
  -3   9   6      211.44      284.93     32.09 o 
  -2   9   6       44.82       63.25     30.47 o 
  -1   9   6     2916.03     2903.53     34.13 o 
   0   9   6      179.87      250.20     21.88 o 
   1   9   6       67.67       10.06     35.98 o 
   2   9   6     5931.40     6366.23     79.53 o 
   3   9   6      285.27      287.13     43.18 o 
   4   9   6     4137.28     4047.66     70.75 o 
   5   9   6     2404.02     2528.60     64.21 o 
   6   9   6     1439.33     1357.74     73.73 o 
   7   9   6      185.57      211.97     91.30 o 
   8   9   6      595.12      543.30    102.03 o 
   9   9   6      206.62       62.83    104.98 o 
  10   9   6      189.87       78.64    121.66 o 
  11   9   6        2.04      102.81    127.99 o 
 -15  10   6      155.46      262.45    127.18 o 
 -14  10   6       30.54       76.79     96.77 o 
 -13  10   6       16.35      109.73     77.84 o 
 -12  10   6        5.84       17.36     71.46 o 
 -11  10   6      531.51      487.82     65.86 o 
 -10  10   6       17.53       31.22     57.93 o 
  -9  10   6        3.54       17.50     54.72 o 
  -8  10   6      207.44      204.93     52.56 o 
  -7  10   6     5000.99     5136.82     71.67 o 
  -6  10   6       28.86       48.03     32.95 o 
  -5  10   6     7491.44     7588.46     70.65 o 
  -4  10   6     1730.31     1606.49     43.07 o 
  -3  10   6       34.92        9.89     31.24 o 
  -2  10   6      588.76      480.67     35.15 o 
  -1  10   6      178.74      164.59     32.52 o 
   0  10   6      365.41      347.92     42.47 o 
   1  10   6     1454.84     1701.43     45.83 o 
   2  10   6      372.94      230.42     36.48 o 
   3  10   6     8456.88     8113.18    109.66 o 
   4  10   6      320.08      295.54     47.58 o 
   5  10   6     2560.24     2478.13     65.70 o 
   6  10   6       98.61      103.38     61.38 o 
   7  10   6      123.59      112.63     73.16 o 
   8  10   6       60.41       26.49     91.45 o 
   9  10   6       44.53       67.14    132.41 o 
  10  10   6       12.75      -53.33    104.77 o 
  11  10   6       32.01        9.44    108.15 o 
 -15  11   6       17.36       89.27    129.51 o 
 -14  11   6      104.74      212.39    100.02 o 
 -13  11   6        0.82       84.04     94.60 o 
 -12  11   6       33.89       75.24     74.78 o 
 -11  11   6      146.24      176.61     64.12 o 
 -10  11   6     1392.64     1300.85     71.21 o 
  -9  11   6      200.23      193.04     57.57 o 
  -8  11   6      586.55      483.06     62.82 o 
  -7  11   6      446.53      464.94     47.69 o 
  -6  11   6     4623.32     4416.12     59.67 o 
  -5  11   6      292.45      256.48     36.13 o 
  -4  11   6     1149.59     1228.88     42.72 o 
  -3  11   6      887.57      919.97     42.05 o 
  -2  11   6       49.56      179.75     34.19 o 
  -1  11   6     1958.43     1944.48     56.87 o 
   0  11   6       55.62      140.31     42.30 o 
   1  11   6       35.34        9.66     40.36 o 
   2  11   6     4227.19     4561.00     63.72 o 
   3  11   6      360.24      339.79     46.28 o 
   4  11   6     4267.97     4147.71     99.43 o 
   5  11   6       19.92        9.11     48.51 o 
   6  11   6       97.72       32.81     63.41 o 
   7  11   6       17.09        3.66     76.39 o 
   8  11   6        0.03       15.56     91.90 o 
   9  11   6       25.23      -10.90    102.93 o 
  10  11   6       53.88      211.09    121.10 o 
  11  11   6       17.67       87.72    203.46 o 
 -15  12   6      556.61      378.90    188.84 o 
 -14  12   6       13.07       76.38     99.04 o 
 -13  12   6        1.26       64.01     96.69 o 
 -12  12   6       50.90       74.52     79.50 o 
 -11  12   6      214.25      183.44     67.30 o 
 -10  12   6        4.13       10.06     61.93 o 
  -9  12   6      591.36      670.36     71.33 o 
  -8  12   6      658.89      607.74     66.97 o 
  -7  12   6     3037.25     3211.44     80.51 o 
  -6  12   6       28.99       52.59     35.51 o 
  -5  12   6     4316.95     3937.89     59.68 o 
  -4  12   6      106.92       91.24     35.35 o 
  -3  12   6      627.07      700.21     46.15 o 
  -2  12   6      502.48      471.01     38.60 o 
  -1  12   6      256.67      210.34     59.75 o 
   0  12   6       73.29       82.46     43.98 o 
   1  12   6       26.25       70.28     43.17 o 
   2  12   6       61.82       89.21     42.63 o 
   3  12   6     5354.39     5273.12     78.84 o 
   4  12   6        4.35       38.88     48.40 o 
   5  12   6     1041.08      973.47     58.31 o 
   6  12   6       50.60       22.50     58.01 o 
   7  12   6        3.28      -29.58     76.23 o 
   8  12   6      293.78      250.82     97.59 o 
   9  12   6        1.74      -32.39    103.26 o 
  10  12   6       78.56       96.11    108.55 o 
 -15  13   6       81.43      -10.97    158.38 o 
 -14  13   6      138.93      230.55    104.41 o 
 -13  13   6      233.72      368.55    105.59 o 
 -12  13   6      130.77      273.69     90.78 o 
 -11  13   6      125.54       51.19     74.57 o 
 -10  13   6      156.43      102.41     70.87 o 
  -9  13   6      253.44      229.60     67.77 o 
  -8  13   6      279.02      264.47     71.79 o 
  -7  13   6     1102.39     1156.88     67.20 o 
  -6  13   6     4055.87     4046.37     68.78 o 
  -5  13   6     1123.97     1114.48     45.06 o 
  -4  13   6      213.68      257.03     38.38 o 
  -3  13   6       37.61       -9.98     38.91 o 
  -2  13   6     1191.76     1359.07     49.21 o 
  -1  13   6       63.16      106.38     59.47 o 
   0  13   6     1061.33      930.73     55.58 o 
   1  13   6       21.92       40.22     44.18 o 
   2  13   6     4718.10     4932.70     84.83 o 
   3  13   6      120.00      114.72     53.21 o 
   4  13   6     2325.07     2420.27     74.97 o 
   5  13   6      489.32      446.02     54.82 o 
   6  13   6       95.38       53.97     60.32 o 
   7  13   6      504.08      491.26     90.92 o 
   8  13   6       17.77       32.06     92.01 o 
   9  13   6      123.17      126.22    107.56 o 
  10  13   6        0.47      106.15    108.62 o 
 -14  14   6      127.26      304.87    106.49 o 
 -13  14   6        2.30       65.69    103.28 o 
 -12  14   6      151.84      123.11     95.82 o 
 -11  14   6      110.48      129.03     69.33 o 
 -10  14   6      450.19      332.70     77.20 o 
  -9  14   6       29.31       35.22     69.42 o 
  -8  14   6      772.19      802.23     81.24 o 
  -7  14   6     2346.86     2535.64     80.44 o 
  -6  14   6      841.25      888.98     58.00 o 
  -5  14   6     2358.38     2319.94     54.72 o 
  -4  14   6      966.77      913.68     45.20 o 
  -3  14   6      525.15      627.35     46.08 o 
  -2  14   6      773.69      863.19     64.02 o 
  -1  14   6      100.12      131.22     57.58 o 
   0  14   6      373.39      364.64     67.49 o 
   1  14   6      759.02      788.67     53.46 o 
   2  14   6      480.43      473.32     56.03 o 
   3  14   6     2691.76     2912.32     77.32 o 
   4  14   6       64.46       81.02     57.74 o 
   5  14   6      705.04      634.26     65.81 o 
   6  14   6      421.30      334.83     70.88 o 
   7  14   6       56.79        2.52     74.60 o 
   8  14   6      386.13      213.23     96.21 o 
   9  14   6        0.75      -14.07    102.61 o 
  10  14   6       89.17       60.42    138.41 o 
 -14  15   6      172.40      370.37    211.99 o 
 -13  15   6      509.89      664.69    107.67 o 
 -12  15   6       76.06       87.18     97.04 o 
 -11  15   6      155.61       59.19     78.62 o 
 -10  15   6      260.41      219.19     78.45 o 
  -9  15   6     1306.15     1163.05     92.63 o 
  -8  15   6     3418.98     3156.91     91.58 o 
  -7  15   6      973.67      753.23     69.89 o 
  -6  15   6       78.17       73.22     52.80 o 
  -5  15   6      410.04      402.96     43.67 o 
  -4  15   6      617.12      613.73     44.86 o 
  -3  15   6     7440.07     7382.55     86.62 o 
  -2  15   6      299.78      264.27     62.08 o 
  -1  15   6      849.04      893.92     67.33 o 
   0  15   6      580.07      589.74     73.20 o 
   1  15   6      814.55      857.13     65.67 o 
   2  15   6     3042.61     2968.59     77.89 o 
   3  15   6      107.71       97.90     57.39 o 
   4  15   6     2261.77     2222.73     78.52 o 
   5  15   6     1499.05     1559.29     74.24 o 
   6  15   6      167.18       54.82     70.02 o 
   7  15   6       50.21       22.93     82.61 o 
   8  15   6       22.29        6.59    122.25 o 
   9  15   6      763.35      343.57    203.46 o 
 -14  16   6      352.77      573.84    210.77 o 
 -13  16   6        9.38      140.45    101.97 o 
 -12  16   6      696.11      575.24     90.02 o 
 -11  16   6       95.25      123.03     81.70 o 
 -10  16   6       91.36       31.12     80.07 o 
  -9  16   6     1335.16     1329.37    100.48 o 
  -8  16   6      648.00      775.41     67.76 o 
  -7  16   6     1459.67     1335.98     70.13 o 
  -6  16   6      228.76      250.41     52.87 o 
  -5  16   6        6.20       29.09     47.01 o 
  -4  16   6     4900.94     5052.89    103.09 o 
  -3  16   6     1286.75     1209.54     61.52 o 
  -2  16   6     3849.73     3837.24     92.25 o 
  -1  16   6      662.67      732.58     68.40 o 
   0  16   6      121.72       85.33     70.52 o 
   1  16   6      133.88      155.08     62.51 o 
   2  16   6     2008.06     2128.74     75.09 o 
   3  16   6     1557.05     1570.44     73.22 o 
   4  16   6      517.96      512.29     64.19 o 
   5  16   6      170.09      120.72     62.29 o 
   6  16   6      537.59      566.90     75.87 o 
   7  16   6      155.98      100.04     98.37 o 
   8  16   6       77.67     -165.31    131.38 o 
   9  16   6       38.37      -90.16    198.59 o 
 -13  17   6      725.95      765.25    113.28 o 
 -12  17   6       10.95       51.01     90.02 o 
 -11  17   6      439.08      256.82     86.09 o 
 -10  17   6      243.48      327.66     93.77 o 
  -9  17   6      928.21      946.68     95.35 o 
  -8  17   6     3179.81     2887.57     86.78 o 
  -7  17   6       45.80        6.20     63.30 o 
  -6  17   6     1296.68     1363.66     63.84 o 
  -5  17   6     1228.74     1375.21     56.68 o 
  -4  17   6     1365.57     1369.02     58.93 o 
  -3  17   6     4536.20     4475.34    120.11 o 
  -2  17   6       60.27       65.15     66.13 o 
  -1  17   6      208.67      266.84     66.99 o 
   0  17   6      944.66      823.35     81.47 o 
   1  17   6     3350.38     3537.61     86.23 o 
   2  17   6      223.66      235.03     71.61 o 
   3  17   6       63.53      114.91     61.93 o 
   4  17   6      360.35      276.86     65.01 o 
   5  17   6      861.37      965.08     85.15 o 
   6  17   6      199.91      172.76     84.26 o 
   7  17   6      359.83      160.13    102.98 o 
   8  17   6      249.87       47.35    201.03 o 
   9  17   6      202.81     -109.65    201.03 o 
 -13  18   6        0.60       12.18    196.15 o 
 -12  18   6      462.02      398.93     94.81 o 
 -11  18   6        7.20       15.53     86.54 o 
 -10  18   6      630.13      559.44     97.37 o 
  -9  18   6      777.35      926.65     99.08 o 
  -8  18   6     1002.13     1017.96     73.36 o 
  -7  18   6       17.06       57.74     62.90 o 
  -6  18   6     1530.80     1442.83     67.21 o 
  -5  18   6        1.42       45.64     53.89 o 
  -4  18   6      846.14     1014.89     62.24 o 
  -3  18   6      319.79      366.50     70.41 o 
  -2  18   6     3542.04     3501.22     96.42 o 
  -1  18   6      502.59      499.86     73.63 o 
   0  18   6      182.05      196.88     72.79 o 
   1  18   6     1001.97      945.83     79.88 o 
   2  18   6     1461.91     1712.57     88.62 o 
   3  18   6       70.62       44.53     72.38 o 
   4  18   6      649.25      691.19     80.45 o 
   5  18   6       56.77       39.09     88.80 o 
   6  18   6      343.45      394.94     90.88 o 
   7  18   6       95.10      110.63    101.87 o 
   8  18   6       39.45     -157.17    197.37 o 
   9  18   6        0.47     -199.81    208.34 o 
 -12  19   6       20.79       64.12    107.17 o 
 -11  19   6      486.74      341.02    100.90 o 
 -10  19   6       91.27      130.94     96.03 o 
  -9  19   6      624.28      480.61     93.71 o 
  -8  19   6      300.33      322.03     68.00 o 
  -7  19   6       74.41       29.79     65.97 o 
  -6  19   6      861.94      903.98     70.69 o 
  -5  19   6     1311.85     1388.19     67.88 o 
  -4  19   6      288.67      385.79     58.95 o 
  -3  19   6      594.69      716.35     75.19 o 
  -2  19   6        3.35       -0.41     69.21 o 
  -1  19   6      546.97      514.23     75.90 o 
   0  19   6      155.38      303.13     76.47 o 
   1  19   6     3716.55     3816.27    106.00 o 
   2  19   6      120.88      237.87     94.68 o 
   3  19   6      115.84      199.09     95.27 o 
   4  19   6      132.59      212.39     89.61 o 
   5  19   6      252.98      336.56     94.22 o 
   6  19   6      103.92      242.35     91.72 o 
   7  19   6      418.90      268.94    113.90 o 
   8  19   6       53.29     -108.34    131.67 o 
 -12  20   6      730.29      521.62    148.52 o 
 -11  20   6        3.29       18.81    117.64 o 
 -10  20   6      237.30      165.79    100.26 o 
  -9  20   6      108.05      102.16     96.50 o 
  -8  20   6      793.61      611.70     74.96 o 
  -7  20   6      141.45      183.01     72.88 o 
  -6  20   6      576.46      574.82     72.14 o 
  -5  20   6     1701.02     1750.84     79.45 o 
  -4  20   6      255.30      285.58     59.20 o 
  -3  20   6      784.41     1009.39     81.90 o 
  -2  20   6      378.77      366.98     77.88 o 
  -1  20   6        1.23       -0.57     75.80 o 
   0  20   6     1677.75     1704.69     91.43 o 
   1  20   6       16.38      158.05     86.20 o 
   2  20   6      364.15      396.28     93.70 o 
   3  20   6      236.60      445.49     97.72 o 
   4  20   6        0.99       43.53     95.83 o 
   5  20   6       44.54       64.47    111.07 o 
   6  20   6      380.38      380.17     97.76 o 
   7  20   6        7.51      147.03    136.08 o 
   8  20   6      239.32       48.88    123.51 o 
 -11  21   6      714.52      671.44    124.28 o 
 -10  21   6      130.03       84.95    100.84 o 
  -9  21   6       55.69       66.07     98.15 o 
  -8  21   6      294.77      254.64     73.82 o 
  -7  21   6        0.10      -21.29     70.53 o 
  -6  21   6      452.26      598.28     74.46 o 
  -5  21   6      218.45      126.61     69.77 o 
  -4  21   6       25.18       14.19     67.73 o 
  -3  21   6      421.68      406.17     78.00 o 
  -2  21   6      133.54      196.14     79.45 o 
  -1  21   6     2468.32     2341.49     98.77 o 
   0  21   6       33.57      112.96     75.00 o 
   1  21   6      770.31      875.52     94.86 o 
   2  21   6      527.77      677.29    104.02 o 
   3  21   6       80.33      141.93     97.29 o 
   4  21   6       51.48      113.75     99.81 o 
   5  21   6       50.40       85.37    120.03 o 
   6  21   6       35.41      177.27    153.35 o 
   7  21   6      271.48      260.67    128.43 o 
 -11  22   6       18.50       43.33    174.22 o 
 -10  22   6      104.39       88.94    110.70 o 
  -9  22   6      119.64       61.45     99.78 o 
  -8  22   6      236.74       70.89     76.20 o 
  -7  22   6      204.92      138.03     73.89 o 
  -6  22   6       10.71        7.46     79.48 o 
  -5  22   6       15.95        9.48     69.55 o 
  -4  22   6      187.56      116.45     79.49 o 
  -3  22   6        1.46        3.48     77.06 o 
  -2  22   6      643.57      804.27     87.93 o 
  -1  22   6        6.72      -31.87     79.40 o 
   0  22   6      971.78     1016.24     96.40 o 
   1  22   6       25.33       62.45     89.67 o 
   2  22   6        7.96       71.06     91.67 o 
   3  22   6       55.15      124.27     99.06 o 
   4  22   6        0.56       27.77     97.21 o 
   5  22   6       38.47       31.05    150.58 o 
   6  22   6       52.21      159.60    154.73 o 
 -10  23   6      112.12        6.85    113.03 o 
  -9  23   6        2.50     -151.01    117.40 o 
  -8  23   6      156.95       65.80     79.03 o 
  -7  23   6        1.76      -10.97     85.44 o 
  -6  23   6      298.32      245.03     86.78 o 
  -5  23   6       10.33        9.11     84.16 o 
  -4  23   6       39.10       60.77     84.20 o 
  -3  23   6      721.64      746.59     86.36 o 
  -2  23   6        9.60       -7.57     82.95 o 
  -1  23   6     1394.27     1678.90     99.01 o 
   0  23   6       50.36        7.90     89.64 o 
   1  23   6      376.53      274.23     93.77 o 
   2  23   6        3.01      106.16     94.68 o 
   3  23   6      304.45      415.17    110.82 o 
   4  23   6      187.25      135.91    156.18 o 
   5  23   6      124.03       28.02    235.14 o 
   6  23   6       17.72      203.46    224.17 o 
 -10  24   6      308.61      220.52    204.68 o 
  -9  24   6      135.61      -55.23    116.31 o 
  -8  24   6        7.79      -68.72     82.91 o 
  -7  24   6      234.84      239.39    100.26 o 
  -6  24   6        1.55      -14.62     85.24 o 
  -5  24   6       75.74       26.05     88.44 o 
  -4  24   6       37.73      -17.46     88.83 o 
  -3  24   6        1.32      -48.07     75.61 o 
  -2  24   6     1253.25     1441.51    101.44 o 
  -1  24   6       72.01       44.65     80.14 o 
   0  24   6      468.91      448.81     97.11 o 
   1  24   6      508.22      533.96     96.99 o 
   2  24   6       19.92      139.05    102.81 o 
   3  24   6       91.03      128.40    131.74 o 
   4  24   6        5.46        8.01    142.73 o 
   5  24   6       78.78       64.57    215.65 o 
  -9  25   6      266.95       69.63    134.82 o 
  -8  25   6      579.08      300.78    142.81 o 
  -7  25   6       14.73       64.21    111.65 o 
  -6  25   6      175.36      125.91     93.44 o 
  -5  25   6       56.18       31.82     91.55 o 
  -4  25   6      171.61      200.21     90.74 o 
  -3  25   6       25.69      -52.17     97.74 o 
  -2  25   6       27.92        4.80     92.21 o 
  -1  25   6     1233.70     1414.56     94.22 o 
   0  25   6      246.96      199.46     92.70 o 
   1  25   6        1.51       22.06    109.01 o 
   2  25   6      214.88      252.62    177.16 o 
   3  25   6       36.45       78.97    158.07 o 
   4  25   6      266.37      116.96    230.27 o 
  -8  26   6        1.40      -75.54    186.41 o 
  -7  26   6      361.55      171.51    139.11 o 
  -6  26   6        0.28      224.17    219.30 o 
  -5  26   6      156.99      180.80    145.51 o 
  -4  26   6       51.33       22.69    117.67 o 
  -3  26   6      182.75      240.74    120.48 o 
  -2  26   6      587.79      640.41     97.04 o 
  -1  26   6      312.73      275.72    126.95 o 
   0  26   6      183.14       76.12    171.52 o 
   1  26   6      418.01      504.23    165.40 o 
   2  26   6      140.64      194.55    183.59 o 
  -7  27   6        6.91       88.94    192.50 o 
  -5  27   6        2.46       37.77    205.90 o 
  -4  27   6      225.12      308.24    198.59 o 
  -3  27   6       78.07      238.79    203.46 o 
  -2  27   6        4.99       15.56     99.02 o 
  -1  27   6      458.29      545.89    172.83 o 
   0  27   6      397.35      377.39    172.74 o 
   1  27   6      132.44      -43.88    183.97 o 
  -3  28   6      288.75      336.26    231.48 o 
  -2  28   6       46.23      -81.63    246.10 o 
 -15   0   7      658.36      491.09    131.67 o 
 -13   0   7     1543.42     1881.03    113.24 o 
 -11   0   7      226.11      145.45     77.45 o 
  -9   0   7     1260.33     1105.75     78.62 o 
  -7   0   7     1247.21     1353.87     65.19 o 
  -5   0   7    10352.42    11527.50    124.04 o 
  -3   0   7    11821.94    10060.59    111.49 o 
  -1   0   7     4994.37     4659.08     71.05 o 
   1   0   7     6797.78     7439.42     93.07 o 
   3   0   7      130.20      243.99     51.81 o 
   5   0   7     6382.32     6338.68    132.34 o 
   7   0   7     1518.47     1456.24    136.97 o 
   9   0   7        1.61      134.29    135.28 o 
  11   0   7       43.87     -104.78    202.24 o 
 -16   1   7      886.22      583.79    113.87 o 
 -15   1   7       27.00       27.16     97.71 o 
 -14   1   7     1195.10     1390.81     99.76 o 
 -13   1   7      105.54       75.76     61.05 o 
 -12   1   7     1075.19     1262.76     69.72 o 
 -11   1   7      418.84      421.51     58.50 o 
 -10   1   7     1282.23     1394.08     61.77 o 
  -9   1   7      266.61      249.84     41.96 o 
  -8   1   7     2289.59     2434.67     59.45 o 
  -7   1   7        3.84        8.92     32.38 o 
  -6   1   7     3312.38     3660.42     61.53 o 
  -5   1   7     3071.95     3204.65     54.31 o 
  -4   1   7    25152.92    23659.40    179.37 o 
  -3   1   7     1501.77     1330.98     38.35 o 
  -2   1   7     1561.81     1710.31     36.56 o 
  -1   1   7     2099.72     2123.43     37.89 o 
   0   1   7     8040.83     7137.01     59.04 o 
   1   1   7      367.28      429.10     34.45 o 
   2   1   7       31.25      -10.89     31.75 o 
   3   1   7      372.97      387.06     38.17 o 
   4   1   7      200.56      189.01     40.19 o 
   5   1   7      167.30      219.98     54.41 o 
   6   1   7     4161.68     4161.26     96.89 o 
   7   1   7       95.74      151.40     82.16 o 
   8   1   7       67.66       77.41     89.90 o 
   9   1   7        1.79       19.73     92.25 o 
  10   1   7        1.14       73.24     98.91 o 
  11   1   7       68.56       71.59    143.40 o 
 -16   2   7        5.86      -17.30    110.62 o 
 -15   2   7      710.96      609.77    110.71 o 
 -14   2   7       38.33       47.02     83.44 o 
 -13   2   7     1451.97     1475.10     96.82 o 
 -12   2   7      363.16      461.72     62.94 o 
 -11   2   7        0.17       19.75     53.97 o 
 -10   2   7       90.92       91.55     50.09 o 
  -9   2   7     1593.16     1666.53     53.54 o 
  -8   2   7      366.65      303.70     43.34 o 
  -7   2   7      462.86      679.54     39.32 o 
  -6   2   7     6068.57     5933.84     68.51 o 
  -5   2   7     5459.03     5340.51     51.94 o 
  -4   2   7      243.00      320.29     27.01 o 
  -3   2   7    19147.23    18911.46     98.70 o 
  -2   2   7    10784.21     9713.61     72.69 o 
  -1   2   7     2972.73     2941.87     33.49 o 
   0   2   7      435.46      540.55     32.58 o 
   1   2   7     2636.98     2863.67     47.27 o 
   2   2   7       40.01       12.07     32.10 o 
   3   2   7      338.97      430.94     38.52 o 
   4   2   7     1099.76     1152.38     47.06 o 
   5   2   7     1288.95     1349.59     57.25 o 
   6   2   7       68.33       48.85     64.90 o 
   7   2   7     1131.39     1118.02     93.52 o 
   8   2   7      550.12      742.98     98.20 o 
   9   2   7        2.03        8.19     90.44 o 
  10   2   7        1.00      113.97    101.42 o 
  11   2   7        1.30       37.93    151.15 o 
 -16   3   7      712.86      558.88    116.71 o 
 -15   3   7      242.35      275.42     94.02 o 
 -14   3   7      501.31      420.99     92.67 o 
 -13   3   7      369.72      395.99     85.18 o 
 -12   3   7      503.55      516.12     71.23 o 
 -11   3   7      630.78      824.98     69.95 o 
 -10   3   7      508.97      512.57     53.70 o 
  -9   3   7        3.29       30.47     41.40 o 
  -8   3   7      553.67      544.21     42.22 o 
  -7   3   7      300.15      254.87     34.38 o 
  -6   3   7     1867.27     2114.45     42.49 o 
  -5   3   7     2574.21     2343.37     38.66 o 
  -4   3   7     7916.21     7918.91     62.14 o 
  -3   3   7     2503.68     1990.66     38.14 o 
  -2   3   7       24.20       18.40     27.02 o 
  -1   3   7     3893.29     3357.15     41.23 o 
   0   3   7      862.19      762.58     32.87 o 
   1   3   7      358.95      425.51     35.67 o 
   2   3   7       74.88       63.78     32.02 o 
   3   3   7     1804.63     1846.90     52.10 o 
   4   3   7     2711.30     2752.97     62.95 o 
   5   3   7      671.39      690.03     52.49 o 
   6   3   7     1689.96     1767.09     79.31 o 
   7   3   7      431.14      588.78     87.67 o 
   8   3   7       77.43       53.47     86.86 o 
   9   3   7      110.35      138.53     94.50 o 
  10   3   7       24.58      151.85    106.70 o 
  11   3   7      156.40      282.65    192.50 o 
 -16   4   7       78.47       17.00    112.14 o 
 -15   4   7       59.31       42.58     95.72 o 
 -14   4   7       16.65      103.05     84.51 o 
 -13   4   7      843.85      944.13     95.73 o 
 -12   4   7     1689.31     2043.47    101.25 o 
 -11   4   7        0.22       36.97     60.69 o 
 -10   4   7      149.47      138.19     51.03 o 
  -9   4   7      465.26      494.99     51.27 o 
  -8   4   7       32.75       79.19     38.20 o 
  -7   4   7     1143.46     1084.14     39.73 o 
  -6   4   7     4167.06     4045.75     50.63 o 
  -5   4   7     2987.55     2996.72     45.11 o 
  -4   4   7     2012.84     2173.81     42.73 o 
  -3   4   7     3581.80     3878.08     47.81 o 
  -2   4   7     5169.38     5158.15     47.79 o 
  -1   4   7      343.50      349.49     23.42 o 
   0   4   7      608.19      685.96     36.54 o 
   1   4   7      571.63      534.56     36.39 o 
   2   4   7     1453.97     1239.23     43.55 o 
   3   4   7      120.38      149.39     44.97 o 
   4   4   7     1729.03     1646.74     61.84 o 
   5   4   7      824.92      842.53     56.97 o 
   6   4   7      104.08      124.36     64.70 o 
   7   4   7      132.56      123.82     83.39 o 
   8   4   7     1585.34     1945.17    109.46 o 
   9   4   7       77.94       60.23     94.84 o 
  10   4   7       12.64       51.68    105.96 o 
  11   4   7        7.03      148.64    209.55 o 
 -16   5   7      344.97      254.71    114.03 o 
 -15   5   7      115.11      176.35     90.61 o 
 -14   5   7      158.12      108.24     92.67 o 
 -13   5   7      664.53      730.11     91.17 o 
 -12   5   7       69.06      101.91     81.57 o 
 -11   5   7     1424.44     1665.96     77.60 o 
 -10   5   7       25.12       -1.85     50.18 o 
  -9   5   7       15.41       33.10     48.53 o 
  -8   5   7      749.17      764.56     45.42 o 
  -7   5   7      207.98      243.68     32.68 o 
  -6   5   7     3136.66     3123.02     46.95 o 
  -5   5   7      105.41       21.27     27.71 o 
  -4   5   7      220.00      314.67     29.86 o 
  -3   5   7     4933.60     4433.11     49.82 o 
  -2   5   7      159.93      200.73     28.04 o 
  -1   5   7     6578.15     6145.86     66.47 o 
   0   5   7       40.52       17.47     28.52 o 
   1   5   7    11002.26    11161.77    102.57 o 
   2   5   7       26.59       81.89     34.84 o 
   3   5   7     5639.07     6006.92     83.04 o 
   4   5   7     3692.06     4131.81     76.71 o 
   5   5   7      181.62      199.66     53.77 o 
   6   5   7      243.72      261.56     74.73 o 
   7   5   7      703.97      870.24    101.23 o 
   8   5   7       32.75       49.81    103.77 o 
   9   5   7      914.75      809.32    119.68 o 
  10   5   7        5.17       62.62    110.36 o 
 -16   6   7        1.27       90.59    110.27 o 
 -15   6   7       77.40      109.09     91.54 o 
 -14   6   7       75.54       30.33     92.48 o 
 -13   6   7      163.97       13.54     84.85 o 
 -12   6   7     1007.34     1280.56     96.04 o 
 -11   6   7       38.86      114.54     77.50 o 
 -10   6   7     1583.97     1644.94     66.12 o 
  -9   6   7      161.71      206.05     43.47 o 
  -8   6   7      541.24      667.26     48.93 o 
  -7   6   7     7490.02     7702.80     71.09 o 
  -6   6   7      899.80      805.27     34.03 o 
  -5   6   7       25.87       26.92     29.11 o 
  -4   6   7      467.11      589.07     34.94 o 
  -3   6   7       27.81       18.35     25.74 o 
  -2   6   7     4929.55     3867.94     50.41 o 
  -1   6   7       88.06       21.63     35.41 o 
   0   6   7      429.66      573.46     34.06 o 
   1   6   7     1174.83     1166.66     41.00 o 
   2   6   7      403.44      394.83     44.89 o 
   3   6   7     1383.08     1127.08     49.17 o 
   4   6   7      610.78      572.38     54.94 o 
   5   6   7     1617.70     1679.95     65.91 o 
   6   6   7      435.68      550.41     77.67 o 
   7   6   7       12.21       -5.12     88.69 o 
   8   6   7      915.52     1003.69    112.96 o 
   9   6   7      530.69      657.73    118.63 o 
  10   6   7       69.52       70.86    114.33 o 
 -16   7   7      241.81      395.96    199.81 o 
 -15   7   7        6.08       -6.98     92.81 o 
 -14   7   7       23.94      -19.83     90.01 o 
 -13   7   7      631.60      529.33     92.63 o 
 -12   7   7       67.10       19.92     81.24 o 
 -11   7   7     3564.45     3628.34    113.49 o 
 -10   7   7        6.76       28.23     47.08 o 
  -9   7   7     1190.18     1176.49     53.28 o 
  -8   7   7      466.50      466.24     48.46 o 
  -7   7   7     2909.42     3165.24     53.46 o 
  -6   7   7     2127.23     1932.85     42.09 o 
  -5   7   7      617.79      699.39     34.89 o 
  -4   7   7      197.15       77.70     31.85 o 
  -3   7   7     2256.18     1930.00     38.19 o 
  -2   7   7      225.24      266.86     27.99 o 
  -1   7   7     2032.61     1865.62     51.31 o 
   0   7   7      521.89      468.42     31.67 o 
   1   7   7      116.58      114.80     32.41 o 
   2   7   7      743.92      529.78     46.96 o 
   3   7   7     1458.35     1446.68     52.74 o 
   4   7   7     1389.66     1382.31     61.34 o 
   5   7   7      592.24      541.67     58.36 o 
   6   7   7      114.47      197.38     63.01 o 
   7   7   7      335.61      475.89     94.00 o 
   8   7   7      232.54      233.69    106.46 o 
   9   7   7     1019.17      852.31    123.16 o 
  10   7   7       15.45       34.58    117.91 o 
 -15   8   7       71.32      118.42    118.14 o 
 -14   8   7       11.54      -25.07     91.88 o 
 -13   8   7        1.77        5.92     92.04 o 
 -12   8   7      836.67      814.63     88.06 o 
 -11   8   7      816.09      831.68     88.06 o 
 -10   8   7     5567.67     5668.20     95.95 o 
  -9   8   7     1752.39     1682.25     58.99 o 
  -8   8   7     3707.10     3995.13     74.43 o 
  -7   8   7     3347.83     3316.37     55.57 o 
  -6   8   7      657.87      693.09     36.12 o 
  -5   8   7      168.75      205.15     34.18 o 
  -4   8   7     1978.49     2199.85     46.00 o 
  -3   8   7      357.11      272.13     33.14 o 
  -2   8   7     4364.07     4577.63     67.17 o 
  -1   8   7     1415.52     1360.41     44.25 o 
   0   8   7     2830.76     2858.54     70.87 o 
   1   8   7      321.42      363.23     41.21 o 
   2   8   7     3282.76     3367.39     67.74 o 
   3   8   7     1386.11     1309.30     53.07 o 
   4   8   7        3.11       17.24     51.70 o 
   5   8   7       36.04       18.50     55.60 o 
   6   8   7      185.39      220.86     67.02 o 
   7   8   7      218.97      243.81     91.99 o 
   8   8   7     1556.14     1224.17    119.66 o 
   9   8   7     1196.24     1156.86    121.64 o 
  10   8   7      650.58      547.00    123.68 o 
 -15   9   7       17.81       68.36    120.16 o 
 -14   9   7       10.52       99.35     96.27 o 
 -13   9   7     1141.81      926.52    101.47 o 
 -12   9   7      129.54      103.14     86.90 o 
 -11   9   7      925.44      922.81     68.58 o 
 -10   9   7      967.13     1198.56     68.02 o 
  -9   9   7     6662.69     6695.27     98.22 o 
  -8   9   7     1204.63     1321.00     58.14 o 
  -7   9   7     3842.70     4017.68     60.77 o 
  -6   9   7     2940.68     2853.13     52.03 o 
  -5   9   7     2026.57     2135.06     47.87 o 
  -4   9   7     4937.84     4766.90     60.30 o 
  -3   9   7     2398.94     2644.90     49.09 o 
  -2   9   7       17.44       31.65     35.48 o 
  -1   9   7     5067.25     5538.74     90.19 o 
   0   9   7     2099.81     1758.61     62.26 o 
   1   9   7     1502.72     1503.74     52.23 o 
   2   9   7     1966.66     1909.71     59.84 o 
   3   9   7      844.55      788.58     50.20 o 
   4   9   7      323.56      381.51     50.21 o 
   5   9   7       11.78        9.37     56.07 o 
   6   9   7     1138.37     1488.30     79.93 o 
   7   9   7      453.49      374.68     94.68 o 
   8   9   7     1081.78     1085.11    117.79 o 
   9   9   7      599.13      425.77    116.11 o 
  10   9   7       33.78      -30.38    110.45 o 
 -15  10   7       16.37      103.64    117.96 o 
 -14  10   7      314.93      349.01     99.07 o 
 -13  10   7        1.21       39.73     90.53 o 
 -12  10   7      329.57      323.60     78.21 o 
 -11  10   7       58.80       89.33     61.41 o 
 -10  10   7     4412.19     4491.91     93.24 o 
  -9  10   7      949.42      918.41     63.11 o 
  -8  10   7     1163.99     1229.27     57.69 o 
  -7  10   7      424.85      411.66     47.36 o 
  -6  10   7       19.67       49.54     35.93 o 
  -5  10   7      106.44      144.72     36.38 o 
  -4  10   7     2496.90     2620.51     51.63 o 
  -3  10   7     2019.97     1950.73     46.92 o 
  -2  10   7      506.40      631.33     50.21 o 
  -1  10   7     1927.94     1636.06     57.72 o 
   0  10   7     6971.30     6691.12    111.42 o 
   1  10   7      175.97      175.41     49.70 o 
   2  10   7     5581.16     5403.48    101.52 o 
   3  10   7      979.93      985.37     53.10 o 
   4  10   7      126.21       76.89     48.29 o 
   5  10   7     2938.47     3077.50     80.99 o 
   6  10   7       61.25       82.35     63.82 o 
   7  10   7      211.82      220.51     94.59 o 
   8  10   7      186.89      109.92    103.32 o 
   9  10   7      193.26      155.85    114.89 o 
  10  10   7      540.84      447.26    118.31 o 
 -15  11   7        3.29       52.81    110.53 o 
 -14  11   7       14.49       66.51     97.81 o 
 -13  11   7      756.19      731.49    100.94 o 
 -12  11   7        0.43       -0.40     74.18 o 
 -11  11   7      121.50       70.76     63.71 o 
 -10  11   7     1452.27     1482.70     73.42 o 
  -9  11   7     3801.55     4351.14     97.34 o 
  -8  11   7        0.21       -2.52     63.66 o 
  -7  11   7      112.91       86.09     46.76 o 
  -6  11   7     2080.25     2153.02     51.75 o 
  -5  11   7     1352.05     1223.69     45.32 o 
  -4  11   7      487.58      459.51     39.35 o 
  -3  11   7     1633.26     1936.85     48.55 o 
  -2  11   7      161.35      187.19     44.75 o 
  -1  11   7     1445.91     1747.11     76.35 o 
   0  11   7       23.26        5.92     54.38 o 
   1  11   7     4437.20     4411.63     99.29 o 
   2  11   7       29.92       21.64     43.71 o 
   3  11   7      322.74      328.82     49.40 o 
   4  11   7      927.93      825.15     55.54 o 
   5  11   7       52.80       70.76     57.56 o 
   6  11   7       38.15       52.93     66.23 o 
   7  11   7       96.05      125.44     93.44 o 
   8  11   7       41.15       88.57    102.84 o 
   9  11   7      541.94      378.78    114.48 o 
  10  11   7       54.01      -28.97    114.52 o 
 -14  12   7      295.80      389.03    126.37 o 
 -13  12   7        5.15       14.09     81.02 o 
 -12  12   7      930.90      792.47     85.48 o 
 -11  12   7      451.00      304.93     68.71 o 
 -10  12   7      788.71      774.64     75.13 o 
  -9  12   7       34.39       59.88     71.84 o 
  -8  12   7      145.73      165.70     69.20 o 
  -7  12   7      502.11      484.80     51.48 o 
  -6  12   7     2065.36     2171.10     53.50 o 
  -5  12   7     1594.69     1691.14     49.78 o 
  -4  12   7      485.30      391.79     39.28 o 
  -3  12   7      296.19      346.69     41.21 o 
  -2  12   7        1.68       40.31     43.74 o 
  -1  12   7        2.45      -34.96     63.42 o 
   0  12   7     5338.95     5637.43    107.68 o 
   1  12   7        7.53       -1.33     56.93 o 
   2  12   7      950.39      858.26     69.42 o 
   3  12   7       31.15       19.48     53.36 o 
   4  12   7        8.00       20.45     56.65 o 
   5  12   7        3.36      -19.92     52.28 o 
   6  12   7      165.09       69.33     69.01 o 
   7  12   7      259.94      210.57     82.21 o 
   8  12   7      115.53      231.02    105.34 o 
   9  12   7       13.22      -35.55    107.64 o 
  10  12   7      355.95      383.93    122.57 o 
 -14  13   7       20.47       41.00    132.15 o 
 -13  13   7      222.51      232.40     97.39 o 
 -12  13   7        0.56       22.79     92.25 o 
 -11  13   7      751.60      544.81     79.07 o 
 -10  13   7       39.39       83.05     79.19 o 
  -9  13   7      238.52      402.91     77.76 o 
  -8  13   7      494.89      523.17     64.97 o 
  -7  13   7      301.09      299.08     61.01 o 
  -6  13   7     1365.26     1384.24     49.61 o 
  -5  13   7     1520.90     1506.83     50.72 o 
  -4  13   7      152.89      164.66     39.89 o 
  -3  13   7        3.01      -16.85     40.41 o 
  -2  13   7       23.97       63.17     58.33 o 
  -1  13   7      413.59      433.30     69.41 o 
   0  13   7       23.02      104.94     67.85 o 
   1  13   7     4554.78     4788.63     94.74 o 
   2  13   7      173.66      147.51     65.47 o 
   3  13   7      118.47       94.57     57.28 o 
   4  13   7       16.80       21.16     59.60 o 
   5  13   7      483.35      521.74     64.02 o 
   6  13   7      368.43      232.95     80.66 o 
   7  13   7      138.03      225.82     82.82 o 
   8  13   7      157.08      175.56    101.17 o 
   9  13   7      349.64      263.41    107.96 o 
  10  13   7        6.06       52.39    180.31 o 
 -14  14   7      175.81      249.19    134.22 o 
 -13  14   7        9.51       86.24    101.48 o 
 -12  14   7      564.70      350.67     84.41 o 
 -11  14   7        3.50      -36.68     77.30 o 
 -10  14   7     1306.94     1271.59     96.70 o 
  -9  14   7      631.41      594.83     83.16 o 
  -8  14   7      415.12      469.14     68.00 o 
  -7  14   7     1808.89     1883.63     77.88 o 
  -6  14   7      133.11      123.06     42.12 o 
  -5  14   7      239.99      226.49     42.36 o 
  -4  14   7     1426.42     1441.21     51.02 o 
  -3  14   7      293.85      299.38     52.45 o 
  -2  14   7        6.11       11.90     61.47 o 
  -1  14   7      744.60      767.46     76.30 o 
   0  14   7     2250.11     2491.74     89.89 o 
   1  14   7       67.67      131.97     62.12 o 
   2  14   7      338.38      363.61     68.88 o 
   3  14   7     1026.46     1112.41     77.70 o 
   4  14   7      594.41      707.89     65.81 o 
   5  14   7      168.40       87.06     62.19 o 
   6  14   7      360.99      287.82     82.96 o 
   7  14   7       26.81       49.15    118.45 o 
   8  14   7      113.72      275.84    187.01 o 
   9  14   7      287.45      236.09    293.01 o 
 -14  15   7      220.39      338.70    187.62 o 
 -13  15   7      336.78      293.55    104.56 o 
 -12  15   7      287.00      169.25     86.16 o 
 -11  15   7      141.63      175.43     89.23 o 
 -10  15   7      111.09      207.11     87.09 o 
  -9  15   7     1160.57     1171.17     90.45 o 
  -8  15   7      837.55      889.02     72.77 o 
  -7  15   7     3144.85     3025.14     90.02 o 
  -6  15   7     3641.63     3840.60     83.10 o 
  -5  15   7     1773.17     1753.26     54.95 o 
  -4  15   7       35.10       22.86     42.64 o 
  -3  15   7       92.29       61.41     62.75 o 
  -2  15   7     1261.61     1230.91     75.37 o 
  -1  15   7     1030.34     1052.71     73.07 o 
   0  15   7      380.21      424.26     74.66 o 
   1  15   7     1957.64     2100.78     80.95 o 
   2  15   7     1674.49     1737.96     85.62 o 
   3  15   7       17.89       39.77     69.71 o 
   4  15   7      370.20      462.20     74.95 o 
   5  15   7      126.74       79.18     65.10 o 
   6  15   7       72.20      -32.89     80.69 o 
   7  15   7       27.19       54.15     98.78 o 
   8  15   7      518.79      494.51    132.63 o 
   9  15   7      432.52      555.56    197.37 o 
 -14  16   7        3.66       52.39    176.66 o 
 -13  16   7      205.54       74.13    105.29 o 
 -12  16   7      269.01      225.75     89.18 o 
 -11  16   7       12.97       37.91     88.09 o 
 -10  16   7     1309.33     1289.01    101.96 o 
  -9  16   7        3.66        3.50     84.24 o 
  -8  16   7     3701.73     3414.46     98.37 o 
  -7  16   7     7157.60     7356.09    163.77 o 
  -6  16   7      423.03      435.39     60.08 o 
  -5  16   7      211.02      193.25     46.31 o 
  -4  16   7       20.00       12.39     43.72 o 
  -3  16   7      179.34       79.01     65.19 o 
  -2  16   7      197.80      159.39     68.21 o 
  -1  16   7      530.56      642.54     74.03 o 
   0  16   7     1417.56     1574.40     90.29 o 
   1  16   7      219.06      174.45     81.20 o 
   2  16   7      222.56      133.42     71.70 o 
   3  16   7     1823.78     1877.62     90.64 o 
   4  16   7      190.40      122.86     74.54 o 
   5  16   7      855.70      774.61     87.92 o 
   6  16   7       37.78      -79.66     83.59 o 
   7  16   7        9.97      -84.58    101.05 o 
   8  16   7       64.40      -96.25    188.84 o 
   9  16   7      449.02      519.01    191.28 o 
 -13  17   7      331.48      322.12    112.19 o 
 -12  17   7      300.00      258.79    100.61 o 
 -11  17   7      114.61      104.76     94.41 o 
 -10  17   7       11.62       27.10     88.52 o 
  -9  17   7      717.81      572.29     89.85 o 
  -8  17   7       11.70       15.63     70.88 o 
  -7  17   7      266.20      286.58     72.61 o 
  -6  17   7     3999.71     3985.71    107.34 o 
  -5  17   7       29.42       11.50     50.67 o 
  -4  17   7      445.96      351.67     59.52 o 
  -3  17   7       82.81       42.47     67.54 o 
  -2  17   7      603.35      609.90     73.54 o 
  -1  17   7     1229.85     1258.97     80.25 o 
   0  17   7      651.65      796.08     73.98 o 
   1  17   7      419.60      426.82     77.66 o 
   2  17   7     2897.78     2969.52     99.98 o 
   3  17   7        0.62      -38.89     73.34 o 
   4  17   7     1144.60     1103.44     86.04 o 
   5  17   7       78.18      -51.66     83.63 o 
   6  17   7      355.35       90.62     86.05 o 
   7  17   7        3.29     -251.70    179.10 o 
   8  17   7      157.73       -7.31    175.44 o 
 -13  18   7      831.65      489.77    205.90 o 
 -12  18   7      158.80      279.68     97.86 o 
 -11  18   7      129.27      180.36     96.19 o 
 -10  18   7       36.58       53.44     92.13 o 
  -9  18   7      155.20      100.41     88.75 o 
  -8  18   7      543.81      415.97     76.42 o 
  -7  18   7     2659.69     2542.48     94.01 o 
  -6  18   7      152.54      229.32     63.35 o 
  -5  18   7      602.02      662.62     57.19 o 
  -4  18   7        0.65       22.26     57.85 o 
  -3  18   7       58.89        3.46     69.23 o 
  -2  18   7      465.77      484.94     76.45 o 
  -1  18   7      455.76      531.84     75.97 o 
   0  18   7      282.54      246.97     65.83 o 
   1  18   7        1.68       27.66     75.20 o 
   2  18   7        4.87       -1.46     72.70 o 
   3  18   7     2644.35     2626.65    100.57 o 
   4  18   7        8.78      -25.38     79.11 o 
   5  18   7      647.42      328.18    113.89 o 
   6  18   7       67.04       46.90    106.12 o 
   8  18   7        4.72     -158.38    188.84 o 
 -12  19   7      111.10      146.88    116.89 o 
 -11  19   7        4.31       53.17     95.05 o 
 -10  19   7      163.20      227.05     96.23 o 
  -9  19   7        0.20        9.17     89.12 o 
  -8  19   7      364.40      363.78     79.22 o 
  -7  19   7        0.49       -5.39     73.71 o 
  -6  19   7     3279.66     3311.10     90.31 o 
  -5  19   7       37.52       35.00     70.45 o 
  -4  19   7      292.50      232.38     73.19 o 
  -3  19   7      618.72      671.55     79.69 o 
  -2  19   7       64.48        1.07     74.17 o 
  -1  19   7       52.10      102.37     76.33 o 
   0  19   7       29.59        2.95     65.20 o 
   1  19   7        1.95       51.11     77.84 o 
   2  19   7      346.82      396.24     80.38 o 
   3  19   7       31.45       88.41     97.18 o 
   4  19   7     1709.98     1367.55    106.65 o 
   5  19   7       40.23       58.61    115.73 o 
   6  19   7      119.48       37.80    111.57 o 
 -12  20   7       85.99      140.11    179.10 o 
 -11  20   7       91.33      127.33    122.61 o 
 -10  20   7       40.53      103.46     98.27 o 
  -9  20   7      163.82       82.41     94.22 o 
  -8  20   7       77.78      102.50     78.22 o 
  -7  20   7      684.95      677.46     82.28 o 
  -6  20   7        1.64      -46.64     83.42 o 
  -5  20   7      914.79      924.75     94.66 o 
  -4  20   7        1.35       28.76     76.08 o 
  -3  20   7      272.21      271.87     80.93 o 
  -2  20   7      272.28      296.79     81.51 o 
  -1  20   7      324.61      363.10     82.80 o 
   0  20   7       36.68      116.41     69.80 o 
   1  20   7      119.29      193.22     81.36 o 
   2  20   7        1.90       80.67    101.89 o 
   3  20   7      331.23      393.69    104.09 o 
   4  20   7       55.38      115.89     95.10 o 
   5  20   7      342.72      219.08    119.22 o 
   6  20   7       15.20      222.96    197.37 o 
   7  20   7      484.13      371.59    199.81 o 
 -11  21   7       66.41      168.77    109.33 o 
 -10  21   7      211.97      330.37    120.37 o 
  -9  21   7      134.18      200.08    114.30 o 
  -8  21   7      562.13      487.10     85.67 o 
  -7  21   7       22.60       13.23     76.56 o 
  -6  21   7     1063.96      890.38     97.18 o 
  -5  21   7      228.64      327.62     95.18 o 
  -4  21   7      525.01      479.16     84.14 o 
  -3  21   7      308.39      415.63     81.70 o 
  -2  21   7      591.40      536.78     84.40 o 
  -1  21   7        7.47       36.11     80.56 o 
   0  21   7        7.16       14.74     86.68 o 
   1  21   7      416.25      613.18     99.04 o 
   2  21   7      438.39      480.67    106.58 o 
   3  21   7      194.88      236.33    103.56 o 
   4  21   7      184.57       63.33     96.57 o 
   5  21   7      176.47      193.72    218.08 o 
   6  21   7      222.19      314.33    218.08 o 
 -11  22   7       75.11      170.65    146.01 o 
 -10  22   7      104.34      197.15    117.27 o 
  -9  22   7      120.36       44.41    115.26 o 
  -8  22   7       32.13       38.18     80.37 o 
  -7  22   7      764.70      573.53     96.40 o 
  -6  22   7       13.30       25.24     85.44 o 
  -5  22   7      844.16      715.42    102.36 o 
  -4  22   7        3.19      -29.71     81.81 o 
  -3  22   7      897.09      852.19     89.20 o 
  -2  22   7      141.81      174.56     81.35 o 
  -1  22   7       19.96       27.72     84.46 o 
   0  22   7      122.23      214.22     93.44 o 
   1  22   7      245.12      363.94     98.38 o 
   2  22   7      414.71      524.74    112.72 o 
   3  22   7       78.40       72.43    107.03 o 
   4  22   7      239.74      105.68    148.24 o 
   5  22   7      260.20      201.03    222.96 o 
   6  22   7      139.85      155.95    203.46 o 
 -10  23   7       87.40        2.92    115.36 o 
  -9  23   7      154.59       96.70    119.59 o 
  -8  23   7      596.66      440.24     94.22 o 
  -7  23   7        1.53       -0.70     91.02 o 
  -6  23   7      275.58       90.16    115.79 o 
  -5  23   7       58.74       23.56    101.01 o 
  -4  23   7     1590.46     1703.53    114.04 o 
  -3  23   7      347.94      249.21     84.81 o 
  -2  23   7      707.94      555.45     89.52 o 
  -1  23   7      112.75      110.80     89.20 o 
   0  23   7       67.54      126.65     93.68 o 
   1  23   7      409.05      487.51    103.97 o 
   2  23   7      290.05      231.49     94.82 o 
   3  23   7       47.44       16.65    139.28 o 
   4  23   7      138.31      -19.49    218.08 o 
   5  23   7      165.37     -254.63    226.61 o 
 -10  24   7      162.03      106.00    194.93 o 
  -9  24   7      401.80      216.15    113.96 o 
  -8  24   7        1.72     -173.93    107.77 o 
  -7  24   7      218.83      124.41    145.91 o 
  -6  24   7      117.29       75.70    110.94 o 
  -5  24   7      954.24      867.64    107.83 o 
  -4  24   7       36.11       -7.02     99.27 o 
  -3  24   7      249.51      257.58     87.04 o 
  -2  24   7      589.38      508.99     92.46 o 
  -1  24   7        0.59        8.64     99.88 o 
   0  24   7      399.85      428.53     98.87 o 
   1  24   7      558.40      602.93    116.81 o 
   2  24   7      163.22      290.02    180.04 o 
   3  24   7       60.58      -64.57    220.52 o 
   4  24   7        4.66      -90.16    226.61 o 
  -9  25   7       21.13     -152.29    180.31 o 
  -8  25   7      103.50      -20.05    145.02 o 
  -7  25   7      120.38      171.79    190.06 o 
  -6  25   7       78.28       59.70    227.83 o 
  -5  25   7        8.37      -18.96    134.36 o 
  -4  25   7     1009.91     1075.34    116.80 o 
  -3  25   7       65.57      -37.80     90.83 o 
  -2  25   7       15.50      -21.81    103.04 o 
  -1  25   7     2678.35     2457.67    157.04 o 
   0  25   7      290.98      303.95    167.02 o 
   1  25   7     1033.95     1020.51    240.01 o 
   2  25   7       28.49      198.35    176.68 o 
  -8  26   7       74.76      -23.15    191.28 o 
  -6  26   7       98.37      316.77    204.68 o 
  -5  26   7       96.49       39.80    150.75 o 
  -4  26   7       92.48      235.14    229.05 o 
  -3  26   7      801.07      899.13    271.69 o 
  -2  26   7      272.93      223.31    105.27 o 
  -1  26   7      119.27      109.78    167.83 o 
   0  26   7     1640.85     1466.91    198.92 o 
   1  26   7      129.88       79.66    172.83 o 
  -4  27   7        2.67        1.22    235.14 o 
  -3  27   7       58.29      384.99    257.07 o 
  -2  27   7      171.69      143.09    231.48 o 
  -1  27   7     2126.58     1922.53    199.60 o 
 -16   0   8      271.16      494.64    202.24 o 
 -14   0   8        6.71       40.12     93.35 o 
 -12   0   8     2703.40     2740.91    117.99 o 
 -10   0   8       62.28      100.89     72.70 o 
  -8   0   8     1074.59     1113.99     95.12 o 
  -6   0   8     9763.09     9284.11    123.88 o 
  -4   0   8       67.42      136.18     51.27 o 
  -2   0   8     2193.94     1805.18     52.18 o 
   0   0   8        3.25       39.44     47.24 o 
   2   0   8     5357.06     5746.87     96.72 o 
   4   0   8     5766.80     5671.31    106.90 o 
   6   0   8      129.34      200.06    109.45 o 
   8   0   8      633.29      682.56    142.25 o 
  10   0   8        6.32     -119.99    145.32 o 
 -16   1   8        1.44       34.41    139.97 o 
 -15   1   8       38.24      147.74    104.96 o 
 -14   1   8      117.17      218.02     75.17 o 
 -13   1   8      609.48      705.83     76.88 o 
 -12   1   8      170.72      174.81     60.98 o 
 -11   1   8     5345.50     4949.14     94.02 o 
 -10   1   8       77.03       64.51     51.71 o 
  -9   1   8      333.92      285.44     63.81 o 
  -8   1   8       14.90        1.92     56.28 o 
  -7   1   8     5933.34     6040.49     74.80 o 
  -6   1   8      981.16      916.64     44.42 o 
  -5   1   8     7454.25     7388.45     78.88 o 
  -4   1   8      266.81      181.84     34.40 o 
  -3   1   8     1992.08     1749.11     41.44 o 
  -2   1   8        1.28        7.69     30.10 o 
  -1   1   8     2323.61     2449.57     48.49 o 
   0   1   8       15.76        5.02     33.98 o 
   1   1   8      472.56      542.01     38.40 o 
   2   1   8      391.15      359.25     37.18 o 
   3   1   8     5905.01     5666.58     72.30 o 
   4   1   8       12.90       40.65     44.47 o 
   5   1   8      170.39      203.54     58.62 o 
   6   1   8      214.97      164.01     79.89 o 
   7   1   8      534.54      646.66     90.92 o 
   8   1   8       21.75       34.40     92.03 o 
   9   1   8      209.26      168.31    102.89 o 
  10   1   8        0.57       85.20    104.98 o 
 -16   2   8      268.61      314.69    119.04 o 
 -15   2   8      145.32      186.89     89.55 o 
 -14   2   8        3.95       57.03     88.58 o 
 -13   2   8      264.56      377.60     73.80 o 
 -12   2   8     1680.54     1861.26     84.75 o 
 -11   2   8      612.28      507.11     61.37 o 
 -10   2   8      362.05      388.96     48.70 o 
  -9   2   8        1.52       -4.49     52.21 o 
  -8   2   8     1508.84     1516.67     72.88 o 
  -7   2   8      908.02      764.63     44.58 o 
  -6   2   8     1319.55     1007.96     45.93 o 
  -5   2   8      199.81      211.91     38.13 o 
  -4   2   8     2817.14     2953.67     56.06 o 
  -3   2   8     2522.09     2665.69     49.66 o 
  -2   2   8     7872.92     7721.53     71.45 o 
  -1   2   8      243.70      187.77     27.30 o 
   0   2   8      168.03      313.62     30.95 o 
   1   2   8       52.47       45.98     34.08 o 
   2   2   8     3024.30     3092.68     56.28 o 
   3   2   8       10.23        6.00     44.62 o 
   4   2   8     2381.82     2449.14     65.40 o 
   5   2   8      639.99      714.80     63.72 o 
   6   2   8      651.81      694.84     85.86 o 
   7   2   8      171.08      126.37     85.50 o 
   8   2   8       83.69      156.53     91.48 o 
   9   2   8       28.71      110.83    105.16 o 
  10   2   8       86.26      124.06    102.56 o 
 -16   3   8      105.68      108.45    110.16 o 
 -15   3   8       26.08       67.23     95.88 o 
 -14   3   8      493.68      683.61     94.02 o 
 -13   3   8      140.70      219.38     84.82 o 
 -12   3   8      239.58      208.16     70.16 o 
 -11   3   8     1108.42     1092.66     74.07 o 
 -10   3   8      151.57       99.21     50.89 o 
  -9   3   8     1137.44     1183.77     64.47 o 
  -8   3   8      567.77      634.91     65.25 o 
  -7   3   8      685.03      510.94     42.73 o 
  -6   3   8       13.42       -6.92     34.57 o 
  -5   3   8      336.18      315.88     36.49 o 
  -4   3   8     9767.83     9629.09     81.07 o 
  -3   3   8      204.16      119.29     31.93 o 
  -2   3   8      797.76      654.96     35.03 o 
  -1   3   8     1296.09     1374.64     45.52 o 
   0   3   8        2.57       30.76     32.28 o 
   1   3   8     2663.32     3062.53     53.47 o 
   2   3   8     1090.58     1021.16     43.70 o 
   3   3   8     1414.77     1430.45     54.85 o 
   4   3   8      544.45      632.53     57.18 o 
   5   3   8      555.83      562.85     68.37 o 
   6   3   8     1320.68     1282.62     80.98 o 
   7   3   8      395.58      461.99     88.30 o 
   8   3   8       14.50      148.40     96.19 o 
   9   3   8      230.91      160.59    104.24 o 
  10   3   8        5.99       51.73    119.00 o 
 -16   4   8      159.31       72.22     97.83 o 
 -15   4   8      264.60      293.60     96.89 o 
 -14   4   8      117.20      107.08     91.43 o 
 -13   4   8      630.32      854.37     96.18 o 
 -12   4   8     1029.21     1004.63     85.09 o 
 -11   4   8      186.33      289.03     65.39 o 
 -10   4   8       12.35       32.01     53.47 o 
  -9   4   8      266.72      248.41     56.07 o 
  -8   4   8     6848.18     7109.28    102.10 o 
  -7   4   8      255.43      172.97     39.72 o 
  -6   4   8      388.33      389.27     37.47 o 
  -5   4   8     9213.21     8659.37     79.61 o 
  -4   4   8      171.69      132.16     29.86 o 
  -3   4   8     2558.03     2413.55     47.83 o 
  -2   4   8     5841.53     6199.90     64.91 o 
  -1   4   8     1292.29     1165.93     42.12 o 
   0   4   8     2320.10     2438.25     58.62 o 
   1   4   8      185.46      280.56     38.11 o 
   2   4   8     1546.81     1566.25     50.89 o 
   3   4   8      511.68      466.14     53.26 o 
   4   4   8       21.98        7.61     53.25 o 
   5   4   8     1703.34     1967.59     72.06 o 
   6   4   8       10.80        2.15     77.45 o 
   7   4   8      555.49      537.85    110.95 o 
   8   4   8      470.00      353.32    112.68 o 
   9   4   8       59.51      194.03    112.63 o 
  10   4   8       45.29       94.40    117.22 o 
 -16   5   8       83.02       20.75     96.80 o 
 -15   5   8        0.99      -37.33     94.21 o 
 -14   5   8      722.38      933.97    102.16 o 
 -13   5   8        0.70        7.62     83.92 o 
 -12   5   8      466.46      370.97     84.14 o 
 -11   5   8       88.36       80.23     64.92 o 
 -10   5   8     1628.14     1683.95     68.24 o 
  -9   5   8     1015.38     1026.63     64.39 o 
  -8   5   8       19.20        1.38     53.79 o 
  -7   5   8      840.66      878.13     43.02 o 
  -6   5   8      223.23      232.48     37.58 o 
  -5   5   8       35.89       35.60     30.67 o 
  -4   5   8    14920.07    14368.03     89.30 o 
  -3   5   8      874.50      819.80     34.12 o 
  -2   5   8       62.48        5.38     28.97 o 
  -1   5   8     5368.73     5681.38     69.24 o 
   0   5   8     1083.90     1102.87     49.64 o 
   1   5   8     4565.35     4599.71     65.06 o 
   2   5   8     2438.20     2370.63     63.98 o 
   3   5   8       33.72       28.25     49.96 o 
   4   5   8     2533.73     2574.46     73.64 o 
   5   5   8      149.48      127.04     58.75 o 
   6   5   8     1111.17     1301.68     90.49 o 
   7   5   8       14.46       86.04    102.94 o 
   8   5   8      741.98      650.38    110.12 o 
   9   5   8      418.45      340.38    125.33 o 
  10   5   8       18.82       76.29    123.60 o 
 -16   6   8        0.26       -1.85    113.37 o 
 -15   6   8      331.29      350.92     95.40 o 
 -14   6   8       23.93       64.76     95.75 o 
 -13   6   8      885.38     1071.83    101.44 o 
 -12   6   8        0.65        8.97     80.01 o 
 -11   6   8        3.16        0.02     63.40 o 
 -10   6   8      687.51      754.98     61.06 o 
  -9   6   8      137.84      162.15     56.51 o 
  -8   6   8     3317.36     3319.64     82.01 o 
  -7   6   8        5.59       33.64     39.56 o 
  -6   6   8      265.03      417.30     35.92 o 
  -5   6   8    11576.55    11348.42     83.22 o 
  -4   6   8      126.32      219.77     35.65 o 
  -3   6   8     4514.58     4832.95     55.62 o 
  -2   6   8      155.85      253.27     37.88 o 
  -1   6   8     1332.65     1370.61     53.84 o 
   0   6   8     8335.85     8183.66     88.63 o 
   1   6   8      902.81      889.62     49.30 o 
   2   6   8     2610.13     2664.28     66.36 o 
   3   6   8      313.36      278.61     52.51 o 
   4   6   8      279.57      312.63     55.74 o 
   5   6   8     3596.82     3789.29     85.71 o 
   6   6   8      614.34      664.27     82.91 o 
   7   6   8       79.54       97.40     99.95 o 
   8   6   8      467.34      276.18    102.25 o 
   9   6   8       21.12      -23.91    113.80 o 
  10   6   8       86.18      237.83    149.71 o 
 -16   7   8      130.19      -70.66    134.81 o 
 -15   7   8       16.59       29.33    101.23 o 
 -14   7   8      259.52      209.83     93.85 o 
 -13   7   8        0.37       50.45     90.86 o 
 -12   7   8      147.92      186.74     86.32 o 
 -11   7   8       69.97       68.50     67.23 o 
 -10   7   8      143.00      119.27     60.43 o 
  -9   7   8     2068.30     2216.41     77.56 o 
  -8   7   8        2.14        2.87     54.39 o 
  -7   7   8     1642.38     1757.95     53.64 o 
  -6   7   8     1500.68     1489.77     42.02 o 
  -5   7   8      345.16      359.51     38.19 o 
  -4   7   8     4775.21     4532.32     62.80 o 
  -3   7   8     1427.15     1224.48     43.14 o 
  -2   7   8     1008.62     1229.91     46.79 o 
  -1   7   8     4509.33     4965.70     77.49 o 
   0   7   8       71.26       81.63     40.80 o 
   1   7   8     3688.00     3249.00     78.17 o 
   2   7   8     2085.54     2138.26     63.65 o 
   3   7   8      331.55      314.67     52.67 o 
   4   7   8     1394.66     1428.48     67.04 o 
   5   7   8       83.75       79.88     58.99 o 
   6   7   8     1096.37     1212.66     89.20 o 
   7   7   8       61.22      145.35     97.73 o 
   8   7   8      547.25      381.08    108.97 o 
   9   7   8      213.83      290.74    111.51 o 
  10   7   8        0.98       46.30    208.34 o 
 -15   8   8      553.58      426.47     97.66 o 
 -14   8   8        0.77       22.79     93.36 o 
 -13   8   8     1124.58     1005.42    100.88 o 
 -12   8   8      322.73      444.96     90.81 o 
 -11   8   8       24.42       25.95     68.59 o 
 -10   8   8      745.82      829.46     68.17 o 
  -9   8   8     1130.32     1178.59     70.32 o 
  -8   8   8     1835.04     1997.91     80.94 o 
  -7   8   8     1286.79     1303.28     46.71 o 
  -6   8   8       14.52       16.72     34.09 o 
  -5   8   8     4737.51     4970.88     63.75 o 
  -4   8   8        5.06       11.98     36.13 o 
  -3   8   8     3172.84     3289.27     56.26 o 
  -2   8   8     2688.91     2670.79     69.39 o 
  -1   8   8      721.09      721.49     59.59 o 
   0   8   8     2324.17     2029.55     66.71 o 
   1   8   8       45.99       84.74     53.98 o 
   2   8   8     1663.96     1598.89     70.57 o 
   3   8   8       35.08       57.52     51.99 o 
   4   8   8      641.55      655.90     60.71 o 
   5   8   8     2104.08     2093.80     75.51 o 
   6   8   8       78.55      157.22     79.25 o 
   7   8   8      742.30      633.74    106.62 o 
   8   8   8       15.73      -12.40    113.56 o 
   9   8   8      177.67      110.56    115.46 o 
  10   8   8      106.94      337.48    203.46 o 
 -15   9   8        0.54       45.58    100.95 o 
 -14   9   8      675.18      570.06    102.13 o 
 -13   9   8       59.94      154.48     94.40 o 
 -12   9   8      810.74      734.05     95.70 o 
 -11   9   8       68.58       64.64     71.63 o 
 -10   9   8       89.54      139.78     77.03 o 
  -9   9   8     3299.63     3508.71     89.36 o 
  -8   9   8      320.62      345.56     51.55 o 
  -7   9   8      104.08      123.94     39.52 o 
  -6   9   8      694.18      654.88     41.73 o 
  -5   9   8     2301.65     2412.78     52.45 o 
  -4   9   8     1723.35     1836.57     47.91 o 
  -3   9   8     1923.03     1648.29     48.44 o 
  -2   9   8     4873.21     4910.48     93.07 o 
  -1   9   8       10.73       16.67     53.13 o 
   0   9   8     1255.59     1383.01     79.08 o 
   1   9   8     3693.63     3806.68     83.34 o 
   2   9   8     1381.58     1325.61     68.98 o 
   3   9   8      947.60     1013.41     61.25 o 
   4   9   8      197.38      163.12     57.43 o 
   5   9   8      377.78      315.29     61.84 o 
   6   9   8      112.88       85.57     68.46 o 
   7   9   8      101.15      206.96     98.58 o 
   8   9   8      639.59      623.07    114.26 o 
   9   9   8        1.45      -98.45    114.45 o 
 -15  10   8       31.70        6.70    101.60 o 
 -14  10   8       59.19       64.96    103.93 o 
 -13  10   8      948.06      742.91    104.61 o 
 -12  10   8      355.66      456.20     95.12 o 
 -11  10   8      537.63      653.30     78.04 o 
 -10  10   8       19.65        3.71     77.70 o 
  -9  10   8      143.21       96.14     54.56 o 
  -8  10   8     1600.93     1713.29     64.70 o 
  -7  10   8     1748.75     1801.01     55.62 o 
  -6  10   8     1616.88     1633.77     50.03 o 
  -5  10   8      911.65      986.16     44.62 o 
  -4  10   8      520.29      503.11     40.41 o 
  -3  10   8     2974.05     3126.09     63.08 o 
  -2  10   8     1622.58     1737.83     70.99 o 
  -1  10   8     4945.27     5288.54    151.11 o 
   0  10   8       88.13       66.73     69.67 o 
   1  10   8        4.00       11.18     69.65 o 
   2  10   8     1971.74     1946.69     80.99 o 
   3  10   8     1019.35     1098.83     64.76 o 
   4  10   8      295.26      378.09     59.63 o 
   5  10   8      214.67      152.18     60.50 o 
   6  10   8      350.84      463.40     74.62 o 
   7  10   8      546.05      467.95    103.94 o 
   8  10   8       23.96      -69.23    102.90 o 
   9  10   8      196.85        4.24    116.18 o 
 -15  11   8        3.96      -17.05    149.86 o 
 -14  11   8      846.77      636.41    104.52 o 
 -13  11   8        2.69      -22.95     95.74 o 
 -12  11   8      836.50      825.00    100.64 o 
 -11  11   8      269.76      281.30     85.06 o 
 -10  11   8      483.36      628.28     83.71 o 
  -9  11   8       51.97       48.54     62.56 o 
  -8  11   8     1387.02     1551.02     62.55 o 
  -7  11   8      167.62      164.55     44.83 o 
  -6  11   8      222.54      196.77     40.80 o 
  -5  11   8        1.26       14.12     39.03 o 
  -4  11   8      878.94      967.94     45.05 o 
  -3  11   8      430.10      444.84     46.36 o 
  -2  11   8     5450.71     5788.05     91.65 o 
  -1  11   8      115.17      164.25     67.07 o 
   0  11   8      320.78      328.41     62.52 o 
   1  11   8      449.32      495.66     77.91 o 
   2  11   8     3856.12     4062.81     97.05 o 
   3  11   8     2380.04     2410.65     87.53 o 
   4  11   8     1355.90     1253.72     79.24 o 
   5  11   8        6.87       28.24     61.20 o 
   6  11   8      500.31      389.48     76.03 o 
   7  11   8      111.83      153.99     96.07 o 
   8  11   8      201.54      301.30    107.88 o 
   9  11   8       30.63     -142.36    110.47 o 
 -14  12   8       67.17       83.28     96.63 o 
 -13  12   8      409.19      306.02     97.79 o 
 -12  12   8      122.48       77.74     96.68 o 
 -11  12   8      532.70      736.00     92.51 o 
 -10  12   8      118.36      170.87     78.37 o 
  -9  12   8      187.96      130.32     73.73 o 
  -8  12   8      454.59      467.83     55.27 o 
  -7  12   8     1086.60     1252.47     60.58 o 
  -6  12   8      342.48      308.36     42.61 o 
  -5  12   8     1071.81     1068.78     47.98 o 
  -4  12   8      222.92      231.60     41.44 o 
  -3  12   8     1315.02     1317.86     54.92 o 
  -2  12   8      992.72     1117.10     69.65 o 
  -1  12   8     6232.22     6527.26    119.12 o 
   0  12   8     1425.14     1364.39     73.62 o 
   1  12   8       32.97       51.12     61.77 o 
   2  12   8      119.70      105.93     67.29 o 
   3  12   8     3522.93     3581.53     98.57 o 
   4  12   8        3.52      -29.14     80.53 o 
   5  12   8      338.32      164.98     82.67 o 
   6  12   8       43.78       95.50     82.14 o 
   7  12   8       85.76      188.83    116.30 o 
   8  12   8      124.75       97.40     99.49 o 
   9  12   8       94.52       36.41    114.22 o 
 -14  13   8      322.39      203.60    123.45 o 
 -13  13   8      118.67       -0.07    113.33 o 
 -12  13   8      728.60      581.72    112.06 o 
 -11  13   8      537.35      548.89     87.44 o 
 -10  13   8      298.47      485.45     84.93 o 
  -9  13   8      516.72      652.74     82.35 o 
  -8  13   8     2313.26     2448.96     83.85 o 
  -7  13   8      243.74      281.99     54.90 o 
  -6  13   8     1206.60     1242.69     51.26 o 
  -5  13   8       11.34       30.32     41.53 o 
  -4  13   8       35.59       43.45     46.55 o 
  -3  13   8      221.87      268.87     48.38 o 
  -2  13   8     8661.94     9215.34    144.84 o 
  -1  13   8       20.85       26.62     71.60 o 
   0  13   8      359.96      391.91     67.54 o 
   1  13   8     2046.58     2086.48     81.67 o 
   2  13   8     2260.54     2704.55     93.60 o 
   3  13   8      562.16      645.58     77.56 o 
   4  13   8     2847.11     2392.20     92.85 o 
   5  13   8       37.88      -47.23     86.05 o 
   6  13   8       32.50       23.40    105.41 o 
   7  13   8       10.64      225.49    129.78 o 
   8  13   8      359.16      572.69    131.13 o 
   9  13   8       17.52      -50.27    130.41 o 
 -14  14   8        0.09      -66.63    123.42 o 
 -13  14   8      118.10       31.42    144.21 o 
 -12  14   8       19.94      -27.22    104.01 o 
 -11  14   8      382.90      560.08     91.93 o 
 -10  14   8      705.89      800.27     90.35 o 
  -9  14   8       54.59       57.23     79.06 o 
  -8  14   8     2540.80     2586.22     88.62 o 
  -7  14   8      602.34      679.87     68.17 o 
  -6  14   8       10.48       22.42     43.76 o 
  -5  14   8       61.77       55.94     44.36 o 
  -4  14   8      134.49      142.00     49.36 o 
  -3  14   8     2827.22     2761.74     85.64 o 
  -2  14   8      232.90      269.20     68.13 o 
  -1  14   8     1356.12     1605.71     89.19 o 
   0  14   8      129.15      145.88     66.57 o 
   1  14   8       15.91       55.21     65.15 o 
   2  14   8        4.81       37.17     73.43 o 
   3  14   8     2149.06     2202.48     93.70 o 
   4  14   8      622.29      575.00     77.24 o 
   5  14   8       72.93      -20.43    100.42 o 
   6  14   8       87.00      127.18    104.75 o 
   7  14   8      484.81      596.99    179.10 o 
   8  14   8       36.96      117.45    134.77 o 
   9  14   8      142.22      176.66    171.79 o 
 -13  15   8        0.18       -9.36    149.00 o 
 -12  15   8      204.52      210.62     89.06 o 
 -11  15   8      231.37      232.10     87.83 o 
 -10  15   8      531.96      597.43     91.24 o 
  -9  15   8     1760.04     2210.53    102.68 o 
  -8  15   8      111.02      168.34     68.37 o 
  -7  15   8      922.74      693.80     71.99 o 
  -6  15   8      679.44      667.86     50.42 o 
  -5  15   8       29.45       36.74     40.48 o 
  -4  15   8      708.94      699.98     56.06 o 
  -3  15   8        8.64       31.46     65.66 o 
  -2  15   8     4690.56     4723.39    103.17 o 
  -1  15   8      378.48      441.10     80.60 o 
   0  15   8        4.08       28.46     67.11 o 
   1  15   8     1915.83     2043.07    102.90 o 
   2  15   8       44.39       71.70     76.79 o 
   3  15   8      240.81      304.30     79.54 o 
   4  15   8      247.25      194.57     79.25 o 
   5  15   8       35.59       -8.41    103.05 o 
   6  15   8       13.97       55.92     98.53 o 
   7  15   8        7.24      119.77    133.50 o 
   8  15   8      307.30      216.86    174.22 o 
 -13  16   8      198.36      112.01    140.85 o 
 -12  16   8        1.22       40.57     89.11 o 
 -11  16   8       22.77      -14.68     89.18 o 
 -10  16   8     1193.45     1366.70    102.86 o 
  -9  16   8      138.46      109.56     83.17 o 
  -8  16   8     1451.32     1741.32     86.55 o 
  -7  16   8      172.96      208.82     68.85 o 
  -6  16   8       15.15       38.57     58.03 o 
  -5  16   8      330.40      300.89     48.17 o 
  -4  16   8       46.96       82.24     59.64 o 
  -3  16   8      786.83      848.12     75.07 o 
  -2  16   8      139.14      184.24     73.09 o 
  -1  16   8       23.21       70.54     71.70 o 
   0  16   8      247.96      317.28     72.22 o 
   1  16   8      421.08      371.38     86.37 o 
   2  16   8     2324.15     2200.54     97.16 o 
   3  16   8      110.71       77.62     75.99 o 
   4  16   8      122.76      185.72     80.33 o 
   5  16   8      911.12      678.35     94.69 o 
   6  16   8      200.09      216.42    105.78 o 
   7  16   8       18.96       35.94    158.99 o 
   8  16   8        4.66      -54.83    162.04 o 
 -13  17   8       21.46      169.00    144.83 o 
 -12  17   8      426.47      319.59     96.42 o 
 -11  17   8      104.16       38.26     95.58 o 
 -10  17   8       17.20       -6.97     87.54 o 
  -9  17   8     1492.39     1673.57    103.86 o 
  -8  17   8        0.00       36.61     70.13 o 
  -7  17   8      593.10      455.03     73.10 o 
  -6  17   8       36.11        9.14     59.72 o 
  -5  17   8        2.45       31.37     53.98 o 
  -4  17   8     1092.45     1066.38     69.91 o 
  -3  17   8      178.04      253.54     72.68 o 
  -2  17   8       26.37       45.10     74.13 o 
  -1  17   8     1782.44     2077.61    114.00 o 
   0  17   8       99.06       98.99     71.38 o 
   1  17   8     3149.99     3318.49    107.53 o 
   2  17   8       98.42      100.48     77.24 o 
   3  17   8      174.04       11.87     76.80 o 
   4  17   8        5.12      -45.65     78.71 o 
   5  17   8      471.94      240.39     90.56 o 
   6  17   8       53.08      -37.65    105.11 o 
 -13  18   8       50.17     -138.89    166.91 o 
 -12  18   8       94.36       74.18    114.60 o 
 -11  18   8       33.46      187.86     98.23 o 
 -10  18   8      226.70      222.25     94.83 o 
  -9  18   8       54.27      -21.62     91.44 o 
  -8  18   8     1670.87     1717.02     88.24 o 
  -7  18   8        0.19       41.71     70.35 o 
  -6  18   8       19.07      -18.85     62.26 o 
  -5  18   8      282.08      372.53     73.44 o 
  -4  18   8        0.44        6.44     62.04 o 
  -3  18   8      370.11      349.50     76.83 o 
  -2  18   8      263.04      155.17     76.12 o 
  -1  18   8      265.71      366.94     80.09 o 
   0  18   8     1415.50     1666.82     88.38 o 
   1  18   8      489.19      453.38     81.88 o 
   2  18   8     2104.06     1845.72     99.38 o 
   3  18   8        1.56      -42.87     79.54 o 
   4  18   8      631.34      385.98     84.32 o 
   5  18   8      373.63      168.62     95.61 o 
   6  18   8       48.41      -92.59    192.50 o 
 -12  19   8        4.84       70.61    114.30 o 
 -11  19   8      164.83      163.21    106.12 o 
 -10  19   8      161.42      248.76     94.42 o 
  -9  19   8      824.15      874.07     96.02 o 
  -8  19   8       31.85       87.70     77.31 o 
  -7  19   8      609.51      572.01     78.07 o 
  -6  19   8       24.25        8.75     86.05 o 
  -5  19   8       10.62       62.23     74.24 o 
  -4  19   8      713.64      756.74     71.83 o 
  -3  19   8       24.52       84.33     76.70 o 
  -2  19   8      188.25      217.62     78.95 o 
  -1  19   8     2400.86     2471.27    101.88 o 
   0  19   8        0.44       52.76     78.28 o 
   1  19   8      793.36      876.16     89.30 o 
   2  19   8      204.83      238.58     81.06 o 
   3  19   8     1243.60      884.08     90.15 o 
   4  19   8       50.78       32.19     81.41 o 
   5  19   8      118.68       65.86    138.57 o 
 -12  20   8       96.28      -49.95    198.59 o 
 -11  20   8        5.93      168.57    114.92 o 
 -10  20   8      594.90      588.67    109.76 o 
  -9  20   8       29.73       20.72     90.25 o 
  -8  20   8      987.72      843.68     87.22 o 
  -7  20   8       35.62       83.93     77.59 o 
  -6  20   8       26.54      -24.36    106.09 o 
  -5  20   8       10.38       87.93     88.93 o 
  -4  20   8       86.38      131.74     79.40 o 
  -3  20   8       56.77       39.28     79.28 o 
  -2  20   8      536.38      555.92     85.78 o 
  -1  20   8      187.54      321.63     83.56 o 
   0  20   8      982.71     1053.23     93.36 o 
   1  20   8      155.01      163.01     84.95 o 
   2  20   8      672.65      618.59     86.86 o 
   3  20   8       23.08       58.26     99.30 o 
   4  20   8      544.26      296.20    115.97 o 
   5  20   8      189.82      160.82    196.15 o 
   6  20   8        3.38      311.89    209.55 o 
 -11  21   8      888.28      881.41    129.23 o 
 -10  21   8        2.12        9.45    107.14 o 
  -9  21   8      642.64      470.67    114.12 o 
  -8  21   8      186.01      246.26     82.36 o 
  -7  21   8      839.22      842.33     98.78 o 
  -6  21   8      240.33      167.97    106.97 o 
  -5  21   8       78.21       73.72     93.41 o 
  -4  21   8      136.53      235.10     82.68 o 
  -3  21   8       30.73       53.10     81.93 o 
  -2  21   8        2.17       -9.42     82.41 o 
  -1  21   8      420.75      442.52     85.87 o 
   0  21   8        7.72       63.35     78.43 o 
   1  21   8      478.18      369.28     97.37 o 
   2  21   8       81.38      235.26    107.08 o 
   3  21   8       72.23       37.61    126.57 o 
   4  21   8       11.82      -26.80    136.98 o 
   5  21   8      145.07       79.19    219.30 o 
 -10  22   8      492.41      333.56    122.84 o 
  -9  22   8       14.33      -71.41    132.27 o 
  -8  22   8      689.45      352.32    108.70 o 
  -7  22   8      335.25      369.79    118.95 o 
  -6  22   8      184.32      234.82    117.88 o 
  -5  22   8      302.32      138.84     96.49 o 
  -4  22   8       17.72       94.33     84.25 o 
  -3  22   8       57.13       80.03     81.79 o 
  -2  22   8       19.55       44.00     86.22 o 
  -1  22   8       42.11       67.80     90.50 o 
   0  22   8      226.57      189.18     98.32 o 
   1  22   8       92.98      167.35     97.00 o 
   2  22   8      953.96      796.05    128.39 o 
   3  22   8       12.26       17.24    147.14 o 
   4  22   8      112.49      -32.90    230.27 o 
   5  22   8       42.03      -49.95    209.55 o 
 -10  23   8       23.61       18.44    118.91 o 
  -9  23   8      568.62      271.38    115.23 o 
  -8  23   8      220.66      167.72    101.45 o 
  -7  23   8      801.05      743.32    147.83 o 
  -6  23   8       90.20        3.93    118.81 o 
  -5  23   8      356.64      417.43     99.31 o 
  -4  23   8      626.13      507.95     90.34 o 
  -3  23   8      423.90      520.56     90.78 o 
  -2  23   8        7.77       36.37     87.26 o 
  -1  23   8       24.33      -19.85     99.74 o 
   0  23   8        0.27       46.12     96.68 o 
   1  23   8      141.54      157.65    127.24 o 
   2  23   8        7.35      179.77    174.16 o 
   3  23   8      391.32      380.12    231.48 o 
   4  23   8       74.28      -32.90    221.74 o 
  -9  24   8      292.65       51.40    166.91 o 
  -8  24   8      448.41      509.26    226.61 o 
  -7  24   8        9.74      115.74    190.06 o 
  -6  24   8      102.58      124.71    146.83 o 
  -5  24   8        8.25      -28.40     99.69 o 
  -4  24   8       65.66       63.81    106.71 o 
  -3  24   8      401.27      302.43     89.46 o 
  -2  24   8      331.87      364.38     88.78 o 
  -1  24   8       37.35      -14.41    127.97 o 
   0  24   8      123.65       -5.24    175.11 o 
   1  24   8        0.34      172.69    176.16 o 
   2  24   8      462.15      498.96    171.43 o 
  -7  25   8      135.05      384.99    226.61 o 
  -6  25   8      277.44      258.29    197.37 o 
  -5  25   8      247.70      148.57    154.85 o 
  -4  25   8        8.83      225.62    299.71 o 
  -3  25   8      106.45      132.80    110.93 o 
  -2  25   8      514.08      365.42    145.70 o 
  -1  25   8      228.77       33.01    185.64 o 
   0  25   8      169.50      193.59    158.04 o 
   1  25   8      518.72      498.26    191.56 o 
  -5  26   8       11.66      126.71    224.17 o 
  -4  26   8       10.94      230.27    221.74 o 
  -3  26   8        8.53       14.62    243.67 o 
  -2  26   8      273.76      283.87    263.16 o 
  -1  26   8      832.95      496.41    172.14 o 
 -15   0   9      703.37      851.53    141.02 o 
 -13   0   9     1786.62     1701.34    144.47 o 
 -11   0   9     1038.45     1044.25    120.16 o 
  -9   0   9      119.38      171.67     93.86 o 
  -7   0   9      642.32      606.66     66.66 o 
  -5   0   9    12268.30    12332.87    146.51 o 
  -3   0   9      707.83      859.99     55.51 o 
  -1   0   9      505.72      597.73     59.11 o 
   1   0   9     3287.63     3050.74     85.12 o 
   3   0   9      463.54      404.53     65.79 o 
   5   0   9       34.47       83.05     88.58 o 
   7   0   9      156.12       56.80    122.92 o 
   9   0   9      521.80      553.08    156.31 o 
 -16   1   9      224.83      186.33    138.03 o 
 -15   1   9        8.31      130.68    111.94 o 
 -14   1   9      812.52      866.22     85.69 o 
 -13   1   9       22.54       74.29     73.53 o 
 -12   1   9     2262.80     2005.40     88.43 o 
 -11   1   9     1012.41      978.94     87.38 o 
 -10   1   9      501.95      511.32     73.44 o 
  -9   1   9      248.44      253.91     66.00 o 
  -8   1   9     1917.68     1999.44     81.57 o 
  -7   1   9      106.69      104.75     44.04 o 
  -6   1   9     3312.49     3450.44     66.13 o 
  -5   1   9       93.35      121.37     42.15 o 
  -4   1   9     5107.92     4976.85     66.74 o 
  -3   1   9       42.95       23.74     34.11 o 
  -2   1   9      192.04      225.47     33.22 o 
  -1   1   9       59.28       27.53     37.77 o 
   0   1   9     3727.63     3613.97     61.30 o 
   1   1   9        2.40       18.20     36.67 o 
   2   1   9      208.89      226.94     42.89 o 
   3   1   9      483.66      477.02     46.86 o 
   4   1   9     1975.86     2054.30     67.80 o 
   5   1   9        1.27       25.24     60.62 o 
   6   1   9        6.06      -20.97     79.94 o 
   7   1   9        3.79      -44.11     88.06 o 
   8   1   9       55.00        6.36     99.88 o 
   9   1   9        1.07       84.67    105.70 o 
 -16   2   9      110.31      205.02    135.94 o 
 -15   2   9      370.83      607.99    101.80 o 
 -14   2   9      195.09      152.75     77.15 o 
 -13   2   9     1573.21     1577.03     89.83 o 
 -12   2   9       13.38       42.48     70.82 o 
 -11   2   9     2289.40     2099.20     96.80 o 
 -10   2   9     2176.44     2096.83     78.88 o 
  -9   2   9      213.10      156.32     65.47 o 
  -8   2   9     1471.72     1409.68     77.29 o 
  -7   2   9       15.82       23.34     43.25 o 
  -6   2   9      125.23      190.10     43.80 o 
  -5   2   9     6595.25     6505.62     75.18 o 
  -4   2   9       69.16       26.94     36.50 o 
  -3   2   9      642.43      755.75     37.35 o 
  -2   2   9       60.45       62.47     32.11 o 
  -1   2   9      785.28      880.50     43.63 o 
   0   2   9      306.12      222.16     40.86 o 
   1   2   9     1920.84     1790.34     53.07 o 
   2   2   9     2110.04     2111.86     55.66 o 
   3   2   9       30.68       24.30     48.21 o 
   4   2   9     1842.19     1880.72     72.46 o 
   5   2   9      964.65     1091.18     78.13 o 
   6   2   9       66.96      -11.83     85.12 o 
   7   2   9      136.26       26.52     87.52 o 
   8   2   9       52.04      100.90    104.67 o 
   9   2   9      517.48      475.53    106.44 o 
 -16   3   9      790.29      670.93    108.71 o 
 -15   3   9      292.07      323.37     97.19 o 
 -14   3   9      280.70      256.39     91.40 o 
 -13   3   9      379.21      500.43     77.00 o 
 -12   3   9      983.00      970.38     80.10 o 
 -11   3   9      531.09      457.27     79.98 o 
 -10   3   9       47.03       97.74     59.82 o 
  -9   3   9       60.82       33.55     65.57 o 
  -8   3   9     1768.80     1733.69     80.05 o 
  -7   3   9     2963.57     2961.26     64.87 o 
  -6   3   9     1497.17     1590.34     50.52 o 
  -5   3   9       28.88       21.57     37.95 o 
  -4   3   9     2879.22     2731.98     55.38 o 
  -3   3   9      554.16      488.40     36.80 o 
  -2   3   9     1245.23     1560.81     54.73 o 
  -1   3   9       67.87       33.56     40.12 o 
   0   3   9     1324.55     1254.98     51.59 o 
   1   3   9       18.49       29.02     43.46 o 
   2   3   9       25.61       49.31     41.50 o 
   3   3   9     3749.82     3947.55     75.21 o 
   4   3   9     1091.93     1187.28     67.70 o 
   5   3   9       61.32       93.79     67.90 o 
   6   3   9      948.48      812.31    105.41 o 
   7   3   9        0.81       15.85    104.84 o 
   8   3   9      208.76      184.44    115.31 o 
   9   3   9       18.59       59.56    117.15 o 
 -16   4   9      798.65      809.63    128.02 o 
 -15   4   9      732.36      644.89    101.59 o 
 -14   4   9      178.75      155.67     90.77 o 
 -13   4   9      940.10      890.98     83.62 o 
 -12   4   9        6.95       -2.43     70.61 o 
 -11   4   9      444.52      429.67     76.72 o 
 -10   4   9       18.61       11.88     60.55 o 
  -9   4   9       15.14        0.98     57.44 o 
  -8   4   9     4527.42     4771.04    104.38 o 
  -7   4   9       21.73       23.78     44.76 o 
  -6   4   9     1322.55     1256.09     48.89 o 
  -5   4   9      605.43      604.24     42.76 o 
  -4   4   9      279.00      149.73     37.75 o 
  -3   4   9     1549.96     1514.95     46.09 o 
  -2   4   9      699.35      708.35     47.69 o 
  -1   4   9     1780.35     1822.04     53.64 o 
   0   4   9      305.23      239.75     44.42 o 
   1   4   9        8.16       11.76     46.97 o 
   2   4   9     2371.56     2513.29     81.86 o 
   3   4   9      143.66      173.81     56.35 o 
   4   4   9     2076.96     2214.75     76.09 o 
   5   4   9      689.22      700.85     73.49 o 
   6   4   9      126.53      271.02     99.59 o 
   7   4   9      913.81      835.17    121.90 o 
   8   4   9      479.68      564.16    154.48 o 
   9   4   9      373.45      379.79    123.33 o 
 -16   5   9       90.68       34.19    109.15 o 
 -15   5   9      465.09      401.60    102.76 o 
 -14   5   9      553.35      461.47     98.72 o 
 -13   5   9      171.20      268.79     94.17 o 
 -12   5   9     1210.35     1146.21     82.62 o 
 -11   5   9      620.80      548.99     78.99 o 
 -10   5   9      159.48      187.82     63.88 o 
  -9   5   9        1.00       -7.88     58.70 o 
  -8   5   9      484.03      534.74     60.66 o 
  -7   5   9    12528.00    12503.67    102.04 o 
  -6   5   9      472.22      468.38     43.25 o 
  -5   5   9      529.70      497.72     42.51 o 
  -4   5   9       37.90       19.02     34.11 o 
  -3   5   9      273.45      168.87     34.83 o 
  -2   5   9     2899.20     2919.93     63.51 o 
  -1   5   9       92.64      148.12     41.18 o 
   0   5   9     1380.68     1462.80     57.98 o 
   1   5   9     1001.45     1037.24     56.88 o 
   2   5   9      585.36      583.58     66.42 o 
   3   5   9     1766.90     1985.42     79.96 o 
   4   5   9       45.96       64.08     57.68 o 
   5   5   9        1.06       27.35     60.89 o 
   6   5   9     1021.43     1014.26    109.95 o 
   7   5   9       32.98       79.13    105.58 o 
   8   5   9      667.76      784.78    119.29 o 
   9   5   9       15.35      104.61    122.17 o 
 -16   6   9      488.92      428.20    115.23 o 
 -15   6   9      147.23       82.32     94.91 o 
 -14   6   9      359.58      293.22     96.21 o 
 -13   6   9      208.57      226.82     91.16 o 
 -12   6   9      145.96      130.13    102.22 o 
 -11   6   9     1574.88     1488.30     78.81 o 
 -10   6   9     3736.65     3422.28     92.23 o 
  -9   6   9      675.32      721.77     67.27 o 
  -8   6   9     3152.19     3236.13     83.59 o 
  -7   6   9      299.44      331.59     45.65 o 
  -6   6   9     3249.77     3179.42     62.38 o 
  -5   6   9      745.85      727.95     48.92 o 
  -4   6   9      654.34      509.73     44.99 o 
  -3   6   9     2624.77     2434.87     70.30 o 
  -2   6   9      292.70      338.49     44.95 o 
  -1   6   9     1757.09     1726.66     54.15 o 
   0   6   9       19.46       35.03     46.07 o 
   1   6   9      246.10      248.38     59.76 o 
   2   6   9       37.18       49.62     62.96 o 
   3   6   9       13.42       -5.95     64.48 o 
   4   6   9     2270.61     2367.78     77.82 o 
   5   6   9      191.73      112.97     60.72 o 
   6   6   9      120.99      246.82     84.92 o 
   7   6   9        7.11      130.35    104.35 o 
   8   6   9      140.03      307.13    116.05 o 
   9   6   9     1366.84     1127.59    134.43 o 
 -15   7   9       67.61       39.92    101.18 o 
 -14   7   9       57.96       22.44     98.93 o 
 -13   7   9       10.85       26.85     91.65 o 
 -12   7   9      896.69     1049.19    114.13 o 
 -11   7   9      308.22      267.62     68.01 o 
 -10   7   9     1181.72     1392.10     77.09 o 
  -9   7   9     1730.08     1814.29     78.49 o 
  -8   7   9      751.70      926.06     57.89 o 
  -7   7   9     3499.49     3692.64     63.32 o 
  -6   7   9       75.15       67.73     42.25 o 
  -5   7   9     2969.09     2915.97     65.18 o 
  -4   7   9        5.98       26.89     41.41 o 
  -3   7   9      169.06      188.77     45.50 o 
  -2   7   9     2352.88     2226.58     70.46 o 
  -1   7   9      584.39      577.24     48.09 o 
   0   7   9      637.41      611.43     60.69 o 
   1   7   9       94.32      115.44     58.80 o 
   2   7   9     4210.01     3947.82     93.36 o 
   3   7   9     2660.25     2698.85     87.88 o 
   4   7   9       45.27       89.82     68.59 o 
   5   7   9       53.37       77.28     60.53 o 
   6   7   9       14.29      105.73     80.70 o 
   7   7   9       67.55       99.70    101.48 o 
   8   7   9     1129.96     1256.66    124.92 o 
   9   7   9      160.74      230.60    137.16 o 
 -15   8   9        8.97      -22.71     94.67 o 
 -14   8   9        5.87       25.42     96.98 o 
 -13   8   9      193.74      140.94     93.33 o 
 -12   8   9      409.51      376.38    105.93 o 
 -11   8   9      175.90      244.69     80.69 o 
 -10   8   9     1243.38     1288.62     77.66 o 
  -9   8   9       38.27       32.77     62.64 o 
  -8   8   9      357.46      394.08     53.70 o 
  -7   8   9      749.88      703.23     50.46 o 
  -6   8   9     2292.33     2361.72     60.04 o 
  -5   8   9      740.20      797.80     51.40 o 
  -4   8   9       20.79       48.22     38.29 o 
  -3   8   9     1320.02     1449.32     56.87 o 
  -2   8   9       64.46      116.94     53.25 o 
  -1   8   9      441.96      344.30     55.53 o 
   0   8   9     4979.54     5279.61    114.23 o 
   1   8   9       39.78       23.47     59.02 o 
   2   8   9     2357.51     2359.98     83.19 o 
   3   8   9      385.97      372.16     68.16 o 
   4   8   9     2262.64     2135.29     99.98 o 
   5   8   9       33.54       62.76     69.40 o 
   6   8   9      364.93      329.56     85.11 o 
   7   8   9      420.49      564.45    111.48 o 
   8   8   9       40.90      -35.36    109.02 o 
   9   8   9      193.73      140.48    148.56 o 
 -15   9   9      175.32      121.58     99.22 o 
 -14   9   9       21.23      107.76     95.52 o 
 -13   9   9        8.42       28.43    107.74 o 
 -12   9   9      148.62      242.43    107.45 o 
 -11   9   9      552.18      574.43     89.25 o 
 -10   9   9      904.62      832.13     74.06 o 
  -9   9   9     2304.84     2347.97     84.33 o 
  -8   9   9     3826.53     3999.05     92.63 o 
  -7   9   9        8.99       32.54     50.08 o 
  -6   9   9      149.69      124.43     44.86 o 
  -5   9   9       81.22       45.73     39.79 o 
  -4   9   9      378.73      329.49     42.63 o 
  -3   9   9      895.50      987.79     55.70 o 
  -2   9   9      695.42      632.10     59.12 o 
  -1   9   9      133.32      125.58     73.02 o 
   0   9   9     2325.77     2432.95     95.16 o 
   1   9   9     3040.17     2909.54    101.44 o 
   2   9   9      618.75      531.10     67.20 o 
   3   9   9      313.82      331.42     69.51 o 
   4   9   9       51.09      117.70     71.45 o 
   5   9   9      811.01      803.41     79.45 o 
   6   9   9       12.01       34.80     94.07 o 
   7   9   9       61.08       68.59    101.69 o 
   8   9   9      124.47      102.15    113.25 o 
   9   9   9      193.76      171.54    128.79 o 
 -15  10   9      121.04      190.90    125.97 o 
 -14  10   9       75.85       59.55    104.38 o 
 -13  10   9        7.66       46.07    109.77 o 
 -12  10   9      133.91      142.20    103.89 o 
 -11  10   9       36.62       75.49     82.93 o 
 -10  10   9     1509.37     1558.88     96.64 o 
  -9  10   9        4.37       16.75     63.45 o 
  -8  10   9      314.26      395.87     60.39 o 
  -7  10   9     1646.66     1745.16     62.92 o 
  -6  10   9      178.90      165.70     41.79 o 
  -5  10   9      539.03      528.38     44.08 o 
  -4  10   9     1747.74     1845.91     59.45 o 
  -3  10   9      253.84      252.60     50.64 o 
  -2  10   9      234.00      278.38     56.67 o 
  -1  10   9       62.17       47.77     85.21 o 
   0  10   9     2479.46     2599.49     99.00 o 
   1  10   9     1238.66     1288.11     92.40 o 
   2  10   9     1890.01     1584.05     80.73 o 
   3  10   9      348.11      368.22     84.43 o 
   4  10   9      119.91      106.52     70.05 o 
   5  10   9        8.27       80.95     73.27 o 
   6  10   9      411.39      538.93    111.19 o 
   7  10   9       34.53       67.76    124.71 o 
   8  10   9        2.16     -135.48    138.79 o 
   9  10   9        0.03     -152.29    185.19 o 
 -15  11   9        3.11      -10.97    197.37 o 
 -14  11   9       33.07       61.58    118.17 o 
 -13  11   9      128.60      301.11    110.03 o 
 -12  11   9       12.63       81.51     90.12 o 
 -11  11   9      869.15      945.38     95.73 o 
 -10  11   9       11.43        5.79     81.79 o 
  -9  11   9      823.79      892.07     79.45 o 
  -8  11   9     1587.45     1500.49     72.44 o 
  -7  11   9       83.70       58.51     46.00 o 
  -6  11   9        2.28       37.04     41.69 o 
  -5  11   9     1171.00     1177.14     50.06 o 
  -4  11   9      615.59      653.27     52.27 o 
  -3  11   9       12.50       12.96     46.99 o 
  -2  11   9      320.21      313.84     74.97 o 
  -1  11   9     1203.25     1205.28     99.35 o 
   0  11   9      191.39      200.52     77.22 o 
   1  11   9     2371.51     2527.70    102.31 o 
   2  11   9      141.29      143.34     71.23 o 
   3  11   9     1151.12      994.17     91.64 o 
   4  11   9       78.49      115.92     86.36 o 
   5  11   9     1189.50     1226.84     97.83 o 
   6  11   9       13.13       54.91    104.77 o 
   7  11   9      127.93      260.86    193.72 o 
   8  11   9        3.83       -6.52    136.00 o 
 -15  12   9      161.72      207.12    175.44 o 
 -14  12   9       48.51       80.33    105.59 o 
 -13  12   9       27.05       63.96    116.51 o 
 -12  12   9       17.33      -16.83     86.11 o 
 -11  12   9      113.86      104.93     98.91 o 
 -10  12   9     1841.25     2107.48    119.40 o 
  -9  12   9       11.98       16.21     86.90 o 
  -8  12   9      876.46      823.24     68.09 o 
  -7  12   9      121.07      112.95     48.76 o 
  -6  12   9     2106.72     1964.68     57.97 o 
  -5  12   9       84.32       71.95     42.85 o 
  -4  12   9      364.91      420.12     51.19 o 
  -3  12   9     1630.09     1527.87     61.05 o 
  -2  12   9     1165.73     1143.02     84.27 o 
  -1  12   9       49.42       10.47     73.82 o 
   0  12   9     3361.66     3618.53     95.90 o 
   1  12   9      343.85      383.48     71.24 o 
   2  12   9     2526.55     2208.56     92.16 o 
   3  12   9        8.99       58.97     86.96 o 
   4  12   9      629.60      409.51     92.30 o 
   5  12   9       56.54       94.69    105.83 o 
   6  12   9      622.85      802.48    111.79 o 
   7  12   9       49.01      126.71    179.10 o 
   8  12   9       78.71      125.49    204.68 o 
 -14  13   9      144.62      102.19    141.65 o 
 -13  13   9       82.04       99.59    147.59 o 
 -12  13   9      236.83      374.56    107.23 o 
 -11  13   9      277.94      232.18    107.16 o 
 -10  13   9      183.94      177.30     99.57 o 
  -9  13   9     1515.04     1771.13    114.60 o 
  -8  13   9      478.64      448.26     58.96 o 
  -7  13   9     2169.12     1769.35     70.25 o 
  -6  13   9      265.20      213.66     46.60 o 
  -5  13   9       65.88       55.27     50.57 o 
  -4  13   9      220.40      221.83     52.07 o 
  -3  13   9     1948.64     2039.67     75.37 o 
  -2  13   9     3869.81     4101.14     99.63 o 
  -1  13   9      556.44      728.91     82.96 o 
   0  13   9       78.59      102.22     70.65 o 
   1  13   9     1923.48     1968.88    101.91 o 
   2  13   9       72.73       67.05     75.09 o 
   3  13   9      582.86      422.64     77.42 o 
   4  13   9      163.24      153.42     88.75 o 
   5  13   9      988.15     1034.19    121.31 o 
   6  13   9       83.53      126.44    105.83 o 
   7  13   9       22.08      270.47    211.99 o 
 -13  14   9      358.70      186.41    147.04 o 
 -12  14   9        2.95       19.55    105.59 o 
 -11  14   9      279.29      352.90    110.14 o 
 -10  14   9      982.07     1138.61    113.79 o 
  -9  14   9        0.66       13.48     77.83 o 
  -8  14   9      265.74      304.75     69.93 o 
  -7  14   9     1582.88     1495.59     68.82 o 
  -6  14   9      779.75      650.14     51.68 o 
  -5  14   9      109.36      144.76     51.79 o 
  -4  14   9     1554.70     1613.35     63.93 o 
  -3  14   9     1255.17     1251.37     69.87 o 
  -2  14   9      896.11      921.86     77.11 o 
  -1  14   9      945.35      927.28     87.87 o 
   0  14   9     5518.38     6051.14    116.37 o 
   1  14   9       76.29      121.17     84.54 o 
   2  14   9      162.14      146.84     78.74 o 
   3  14   9       18.71       80.47     76.40 o 
   4  14   9      480.69      413.62     93.12 o 
   5  14   9       80.87       59.88    103.23 o 
   6  14   9      259.81      307.94    116.36 o 
   7  14   9      254.76      437.38    210.77 o 
 -13  15   9        1.38     -136.30    146.66 o 
 -12  15   9      375.60      503.53    120.13 o 
 -11  15   9      178.88      211.95    110.62 o 
 -10  15   9      201.20      291.99    104.48 o 
  -9  15   9      916.33      918.09     88.32 o 
  -8  15   9     1396.05     1672.25     84.09 o 
  -7  15   9      706.30      600.79     62.40 o 
  -6  15   9        2.16      -22.02     48.37 o 
  -5  15   9       13.82       -4.52     52.28 o 
  -4  15   9      355.10      301.33     63.02 o 
  -3  15   9      874.05      955.18     69.98 o 
  -2  15   9     1478.61     1671.77     85.19 o 
  -1  15   9        9.21       33.70     82.85 o 
   0  15   9      514.35      684.23     79.86 o 
   1  15   9        4.01       -8.59     85.43 o 
   2  15   9      399.60      270.64     78.63 o 
   3  15   9      336.84      295.64     84.10 o 
   4  15   9       74.77       -6.88     92.92 o 
   5  15   9      420.15      404.34    109.24 o 
   6  15   9      132.74       89.37    114.08 o 
   7  15   9       19.64        8.53    170.57 o 
 -13  16   9      247.92      213.90    150.97 o 
 -12  16   9       16.98       37.91    109.09 o 
 -11  16   9      672.59      722.79    116.60 o 
 -10  16   9      176.29      147.11     84.86 o 
  -9  16   9       23.05      -10.81     81.96 o 
  -8  16   9       39.77       90.13     70.77 o 
  -7  16   9      270.25      303.75     71.58 o 
  -6  16   9      344.84      337.75     56.05 o 
  -5  16   9      105.63       62.81     62.27 o 
  -4  16   9        9.36        6.26     64.23 o 
  -3  16   9      826.18      926.07     72.25 o 
  -2  16   9      291.26      384.18     77.56 o 
  -1  16   9      692.94      756.39     82.48 o 
   0  16   9     1146.07     1161.97     83.87 o 
   1  16   9       32.94      105.77     88.52 o 
   2  16   9      154.33      134.68     81.32 o 
   3  16   9       12.84       67.77     81.63 o 
   4  16   9      294.32      230.59     97.30 o 
   5  16   9       65.90      -58.62    109.70 o 
   6  16   9       34.97       45.08    182.75 o 
   7  16   9      364.86      554.34    188.84 o 
 -12  17   9      690.49      648.14    151.39 o 
 -11  17   9       29.28       57.91    116.39 o 
 -10  17   9      316.70      206.45     90.75 o 
  -9  17   9      306.70      225.45     84.51 o 
  -8  17   9       19.46      130.85     73.33 o 
  -7  17   9      525.78      664.43     76.59 o 
  -6  17   9     1043.75      772.78     76.32 o 
  -5  17   9       26.52       42.74     62.48 o 
  -4  17   9       14.29        1.08     64.71 o 
  -3  17   9       24.27       33.38     66.32 o 
  -2  17   9     1540.18     1808.81     93.37 o 
  -1  17   9       31.96       58.46     78.32 o 
   0  17   9       80.69       43.84     75.37 o 
   1  17   9      129.68       44.83     84.04 o 
   2  17   9      186.24       86.43     82.26 o 
   3  17   9      104.85       75.51     84.98 o 
   4  17   9       82.96      167.47     87.22 o 
   5  17   9       56.81       -7.67    116.59 o 
   6  17   9      300.46      148.64    175.44 o 
 -12  18   9       42.21      128.82    138.09 o 
 -11  18   9      884.24      939.62    126.43 o 
 -10  18   9        3.92      -11.34     88.74 o 
  -9  18   9      142.47       46.87     85.89 o 
  -8  18   9      984.07      986.53     83.71 o 
  -7  18   9        6.05       25.95     72.15 o 
  -6  18   9      184.90      184.58     84.50 o 
  -5  18   9      385.81      271.00     68.69 o 
  -4  18   9        7.05      -44.31     68.15 o 
  -3  18   9     1489.85     1563.52     89.50 o 
  -2  18   9      596.17      476.78     83.80 o 
  -1  18   9     1524.35     1624.06     93.95 o 
   0  18   9      585.05      589.33     98.85 o 
   1  18   9       59.00       43.34     83.42 o 
   2  18   9       34.37      -39.75     83.55 o 
   3  18   9       88.24       39.94     86.51 o 
   4  18   9       83.34        8.02     97.07 o 
   5  18   9      111.44     -149.86    175.44 o 
   6  18   9        9.87      -77.97    168.13 o 
 -12  19   9      663.69      848.20    154.98 o 
 -11  19   9        5.83      123.64    107.29 o 
 -10  19   9      337.79      255.04     98.55 o 
  -9  19   9       20.57      -39.13     88.96 o 
  -8  19   9      249.21      167.98     75.07 o 
  -7  19   9      817.01      920.91     94.28 o 
  -6  19   9      998.07      862.64     98.53 o 
  -5  19   9      103.71      141.52     76.90 o 
  -4  19   9      334.70      250.95     70.71 o 
  -3  19   9       65.26      135.01     81.21 o 
  -2  19   9     1754.58     1906.60     96.83 o 
  -1  19   9       59.27       61.63     75.38 o 
   0  19   9      191.51      138.93     85.22 o 
   1  19   9       97.40       46.60     83.52 o 
   2  19   9       45.78      -37.27     83.89 o 
   3  19   9      177.64      254.01     90.56 o 
   4  19   9       21.71      -50.84    108.94 o 
 -11  20   9      576.09      471.62    111.66 o 
 -10  20   9       34.60       69.03    109.98 o 
  -9  20   9      110.01       13.39     94.39 o 
  -8  20   9      216.14      195.05     82.38 o 
  -7  20   9       43.70      143.77    105.17 o 
  -6  20   9      104.62      107.81     92.40 o 
  -5  20   9     1435.21     1458.42     93.66 o 
  -4  20   9       29.49      187.28     70.75 o 
  -3  20   9      757.63      770.35     88.79 o 
  -2  20   9      243.02      225.08     87.37 o 
  -1  20   9      851.49      905.07     80.61 o 
   0  20   9       99.05      242.76     84.35 o 
   1  20   9      107.00      -30.20     85.91 o 
   2  20   9        3.55      -33.06     89.50 o 
   3  20   9      108.86       52.58    108.70 o 
   4  20   9      181.42      135.24    209.55 o 
 -11  21   9      112.83      224.62    113.68 o 
 -10  21   9      387.84      254.43    107.04 o 
  -9  21   9        8.03       -5.84    100.09 o 
  -8  21   9      110.75      288.53    111.72 o 
  -7  21   9       53.99      141.44    110.98 o 
  -6  21   9      796.22      856.64    125.25 o 
  -5  21   9      516.43      594.71    100.62 o 
  -4  21   9      914.47      897.15     93.76 o 
  -3  21   9       85.65      108.24     79.89 o 
  -2  21   9      862.33      755.74     96.05 o 
  -1  21   9       35.90      159.34     88.10 o 
   0  21   9      357.19      310.27     84.99 o 
   1  21   9      151.20       95.17     82.89 o 
   2  21   9        2.07       18.28    147.78 o 
   3  21   9      310.23      321.64    210.77 o 
   4  21   9      265.86        9.75    218.08 o 
 -10  22   9       66.58       89.45    109.06 o 
  -9  22   9      115.76      131.86    108.72 o 
  -8  22   9        3.16       16.42    141.71 o 
  -7  22   9        5.85       84.09    142.98 o 
  -6  22   9      166.77      100.50    112.07 o 
  -5  22   9     1641.25     1783.63    115.72 o 
  -4  22   9       88.53      299.95     90.21 o 
  -3  22   9       24.80       77.97     89.52 o 
  -2  22   9       53.18       68.96     88.98 o 
  -1  22   9      651.76      591.34     93.44 o 
   0  22   9      306.21      354.31     85.46 o 
   1  22   9      203.88      278.91    178.23 o 
   2  22   9        6.33      280.22    253.41 o 
   3  22   9       55.04       79.19    229.05 o 
 -10  23   9        9.42      143.30    137.39 o 
  -9  23   9      808.25      421.54    210.77 o 
  -8  23   9      348.73      559.22    213.21 o 
  -7  23   9        5.18       97.79    133.40 o 
  -6  23   9      354.25      444.43    156.78 o 
  -5  23   9      256.34      357.76     98.70 o 
  -4  23   9     1074.25     1188.19    101.16 o 
  -3  23   9        3.05       86.22     90.77 o 
  -2  23   9        7.90       19.00    100.49 o 
  -1  23   9      394.14      403.27    215.65 o 
   0  23   9      457.42      294.64    178.30 o 
   1  23   9       53.57      167.76    174.44 o 
   2  23   9      149.82      320.47    181.33 o 
  -8  24   9      207.08      171.79    177.88 o 
  -7  24   9       13.61      197.37    221.74 o 
  -6  24   9      153.25      115.74    187.62 o 
  -5  24   9      226.62      409.34    148.65 o 
  -4  24   9        7.11       80.46    114.45 o 
  -3  24   9      432.15      263.81    118.54 o 
  -2  24   9      116.41       52.01    146.23 o 
  -1  24   9      224.43      -71.79    180.44 o 
   0  24   9      446.53      413.63    158.51 o 
   1  24   9      306.83      679.82    185.99 o 
  -6  25   9       67.77      112.09    213.21 o 
  -5  25   9       48.13       65.79    222.96 o 
  -4  25   9       42.76      148.64    222.96 o 
  -3  25   9        6.78      148.64    225.39 o 
  -2  25   9       49.62     -131.58    246.10 o 
  -1  25   9      130.63      -42.64    241.23 o 
 -14   0  10        2.49        1.68    126.79 o 
 -12   0  10      335.19      376.30    124.97 o 
 -10   0  10      216.15      163.26    107.72 o 
  -8   0  10     3906.64     3918.92    143.11 o 
  -6   0  10     2006.30     1971.36     87.08 o 
  -4   0  10        5.56       13.48     57.92 o 
  -2   0  10     2018.16     2051.49     78.64 o 
   0   0  10       42.47       55.54     62.97 o 
   2   0  10     2142.12     2034.37     87.38 o 
   4   0  10      614.23      491.31     91.50 o 
   6   0  10       33.19      -84.43    119.41 o 
   8   0  10      227.87      378.26    141.00 o 
 -16   1  10      175.75      426.42    196.15 o 
 -15   1  10      805.56      857.56    105.67 o 
 -14   1  10       48.16       94.90     87.27 o 
 -13   1  10      153.58       66.47     87.18 o 
 -12   1  10       22.50       43.82     81.90 o 
 -11   1  10      138.53      229.10     79.56 o 
 -10   1  10       32.73      -13.87     71.36 o 
  -9   1  10     2901.60     2939.35     97.11 o 
  -8   1  10      363.29      397.06     69.23 o 
  -7   1  10     6660.23     6827.30     90.11 o 
  -6   1  10       37.48       17.04     46.48 o 
  -5   1  10       57.01       81.91     43.82 o 
  -4   1  10       75.06      116.33     40.08 o 
  -3   1  10     2312.85     2433.03     57.89 o 
  -2   1  10      561.75      628.02     46.26 o 
  -1   1  10      753.19      731.33     47.26 o 
   0   1  10     1762.01     1763.30     56.48 o 
   1   1  10      856.11      904.22     53.15 o 
   2   1  10      105.14       92.46     48.79 o 
   3   1  10      985.25     1063.47     68.45 o 
   4   1  10        1.33       81.87     69.39 o 
   5   1  10        5.78       40.77     70.94 o 
   6   1  10        8.32      -59.55     99.80 o 
   7   1  10       39.03       40.58     89.48 o 
   8   1  10        6.41       27.94    116.59 o 
   9   1  10       79.64       76.76    175.44 o 
 -16   2  10      925.24      893.04    211.99 o 
 -15   2  10        2.44      137.13    118.18 o 
 -14   2  10        3.82       45.93     85.71 o 
 -13   2  10        2.58       11.30     87.15 o 
 -12   2  10      368.56      404.25     83.95 o 
 -11   2  10      110.24      173.83     77.36 o 
 -10   2  10      222.88      153.39     74.42 o 
  -9   2  10      138.21      128.80     69.85 o 
  -8   2  10     2212.35     2234.27     86.57 o 
  -7   2  10       38.78       64.85     48.58 o 
  -6   2  10     4093.55     4195.14     75.56 o 
  -5   2  10      344.34      293.30     43.83 o 
  -4   2  10      461.88      537.49     43.44 o 
  -3   2  10       13.86       19.57     38.33 o 
  -2   2  10      847.27      744.81     49.41 o 
  -1   2  10        4.94       16.17     42.66 o 
   0   2  10       31.94       24.54     44.42 o 
   1   2  10     1173.24     1342.62     56.25 o 
   2   2  10     5583.77     5922.45     82.33 o 
   3   2  10       23.40       14.93     59.06 o 
   4   2  10      133.62       79.75     70.16 o 
   5   2  10      456.75      460.19     76.33 o 
   6   2  10      106.73       18.10    103.48 o 
   7   2  10        5.36      -55.80    101.50 o 
   8   2  10       90.31      113.55    123.86 o 
   9   2  10      133.63       35.33    205.90 o 
 -16   3  10       57.36      272.91    191.28 o 
 -15   3  10      534.06      385.23    100.10 o 
 -14   3  10        1.89       31.28     84.95 o 
 -13   3  10      289.10      236.56     88.44 o 
 -12   3  10      110.08       55.46     81.36 o 
 -11   3  10       22.49       26.77     78.24 o 
 -10   3  10      340.04      447.86     67.91 o 
  -9   3  10      761.76      794.87     76.42 o 
  -8   3  10     1385.21     1487.81     80.28 o 
  -7   3  10     3311.48     3312.39     72.23 o 
  -6   3  10      487.54      468.37     47.40 o 
  -5   3  10     1479.77     1661.49     53.96 o 
  -4   3  10       75.12      107.95     40.53 o 
  -3   3  10     1101.16     1047.92     54.71 o 
  -2   3  10       78.75      104.06     44.38 o 
  -1   3  10      146.09      189.20     46.57 o 
   0   3  10     2180.48     2245.29     63.65 o 
   1   3  10     4092.07     4277.40     78.46 o 
   2   3  10      240.95      249.92     61.24 o 
   3   3  10      653.20      658.10     73.83 o 
   4   3  10      227.16      332.34     72.49 o 
   5   3  10      934.73      762.88     93.64 o 
   6   3  10       12.23       26.04     98.84 o 
   7   3  10      293.43      182.73    107.63 o 
   8   3  10        1.00      137.18    119.77 o 
   9   3  10       29.16      -14.62    188.84 o 
 -16   4  10      417.97      323.27    139.13 o 
 -15   4  10       30.52      127.48    101.12 o 
 -14   4  10      212.82      128.70    109.33 o 
 -13   4  10      104.18       16.54     83.28 o 
 -12   4  10       50.43       22.99     80.06 o 
 -11   4  10      146.02       67.31     67.02 o 
 -10   4  10       24.37        5.50     65.10 o 
  -9   4  10      463.64      596.28     74.71 o 
  -8   4  10      623.56      578.43     70.11 o 
  -7   4  10       11.98       -7.24     45.92 o 
  -6   4  10     2199.71     2277.52     59.99 o 
  -5   4  10      277.67      255.59     44.27 o 
  -4   4  10     2603.50     2839.51     63.50 o 
  -3   4  10      147.47      141.43     47.19 o 
  -2   4  10       96.63       75.27     44.60 o 
  -1   4  10     1085.85     1080.23     53.78 o 
   0   4  10     1219.00     1229.93     57.74 o 
   1   4  10     4459.33     4674.76     87.02 o 
   2   4  10     1498.75     1667.45     80.87 o 
   3   4  10       12.90       -1.35     66.98 o 
   4   4  10      465.57      436.11     72.65 o 
   5   4  10     1171.48     1148.45     94.14 o 
   6   4  10     1047.07      985.36    154.14 o 
   7   4  10      118.21      126.76    108.72 o 
   8   4  10       19.56       -0.11    109.27 o 
   9   4  10      270.95      375.25    183.97 o 
 -16   5  10       11.30      -24.37    190.06 o 
 -15   5  10      378.11      362.64    104.50 o 
 -14   5  10       45.76       42.71    111.76 o 
 -13   5  10       66.77       70.40     85.15 o 
 -12   5  10      336.81       79.71     81.74 o 
 -11   5  10        6.69       -6.48     66.15 o 
 -10   5  10     3154.34     3355.88     95.68 o 
  -9   5  10      482.44      437.57     66.27 o 
  -8   5  10      591.78      643.77     72.76 o 
  -7   5  10       20.27       54.17     45.15 o 
  -6   5  10      318.72      310.89     46.53 o 
  -5   5  10     3406.13     3335.51     65.41 o 
  -4   5  10      637.97      604.93     50.13 o 
  -3   5  10      785.20      821.69     52.62 o 
  -2   5  10       33.35       37.82     44.07 o 
  -1   5  10     1782.78     1628.57     59.13 o 
   0   5  10     1688.04     1750.67     60.74 o 
   1   5  10     1346.83     1368.95     77.36 o 
   2   5  10      523.99      519.92     70.49 o 
   3   5  10       12.48        3.24     69.82 o 
   4   5  10       74.43      156.22     71.10 o 
   5   5  10     1561.04     1756.86    154.75 o 
   6   5  10      133.12       17.78    131.77 o 
   7   5  10        3.52       65.96    146.33 o 
   8   5  10       61.22       89.30    118.69 o 
 -15   6  10       96.97       92.30    116.42 o 
 -14   6  10      285.67      391.60    116.18 o 
 -13   6  10      222.34       64.58    108.41 o 
 -12   6  10      208.81      117.26     81.58 o 
 -11   6  10      785.51      696.80     74.91 o 
 -10   6  10       13.09       47.85     66.16 o 
  -9   6  10     1375.45     1546.94     76.86 o 
  -8   6  10      882.14      880.03     65.28 o 
  -7   6  10        0.26        5.55     45.78 o 
  -6   6  10        9.79        5.52     44.32 o 
  -5   6  10      560.10      531.37     51.53 o 
  -4   6  10      821.70      804.63     62.50 o 
  -3   6  10      218.34      194.41     57.92 o 
  -2   6  10       52.99       64.99     55.72 o 
  -1   6  10     2133.22     2084.91     61.68 o 
   0   6  10       96.39      141.77     61.43 o 
   1   6  10     2761.85     2794.52     87.06 o 
   2   6  10       69.01      137.33     68.25 o 
   3   6  10      161.27      186.74     70.84 o 
   4   6  10     1095.63     1127.95     80.64 o 
   5   6  10      169.32      135.91     88.34 o 
   6   6  10       22.37      101.04    124.03 o 
   7   6  10      149.87      287.71    137.71 o 
   8   6  10       33.14      113.15    135.18 o 
 -15   7  10        1.71       -6.38    116.25 o 
 -14   7  10      358.17      349.61    122.77 o 
 -13   7  10      157.15      230.56    108.80 o 
 -12   7  10     1500.59     1189.52     96.47 o 
 -11   7  10      508.37      642.18     74.57 o 
 -10   7  10     1087.27     1152.20     78.30 o 
  -9   7  10      310.02      337.99     66.78 o 
  -8   7  10       42.94       59.74     54.62 o 
  -7   7  10        4.26       27.65     46.16 o 
  -6   7  10      206.72      201.04     50.18 o 
  -5   7  10     2653.95     2642.17     68.15 o 
  -4   7  10     2044.55     2219.76     76.46 o 
  -3   7  10       62.91      105.34     58.01 o 
  -2   7  10      751.60      753.13     64.49 o 
  -1   7  10      968.62      941.94     62.36 o 
   0   7  10     3324.35     3394.40    117.56 o 
   1   7  10      127.64      137.41     65.22 o 
   2   7  10      158.37      180.87     67.27 o 
   3   7  10      148.10      150.06     71.08 o 
   4   7  10        3.87       48.36     72.18 o 
   5   7  10      151.51      293.23     89.91 o 
   6   7  10       78.18      255.65    138.11 o 
   7   7  10       14.25      145.38    146.40 o 
   8   7  10      678.78      466.62    218.08 o 
 -15   8  10       12.84      -22.23    108.55 o 
 -14   8  10       61.71      155.64    114.27 o 
 -13   8  10      614.68      617.19    115.70 o 
 -12   8  10       88.96       78.39    104.64 o 
 -11   8  10      844.19      903.62     79.14 o 
 -10   8  10      150.18      294.20     71.29 o 
  -9   8  10     1507.07     1556.85     79.07 o 
  -8   8  10       77.49       46.23     54.07 o 
  -7   8  10      246.52      269.29     49.30 o 
  -6   8  10      988.68      994.76     57.64 o 
  -5   8  10     2144.15     2224.83     66.27 o 
  -4   8  10      372.42      407.32     61.30 o 
  -3   8  10     1210.69     1234.36     69.36 o 
  -2   8  10      193.21      164.46     60.52 o 
  -1   8  10     2450.43     2402.22     86.51 o 
   0   8  10      530.34      569.98     82.28 o 
   1   8  10      137.79      109.24     81.41 o 
   2   8  10     3784.89     4001.60    101.41 o 
   3   8  10       35.13       85.41     71.71 o 
   4   8  10      205.72      235.89     75.89 o 
   5   8  10      365.45      311.24     76.86 o 
   6   8  10       63.70      338.28    143.65 o 
   7   8  10      627.90      607.91    155.60 o 
   8   8  10       18.37       68.23    203.46 o 
 -15   9  10       16.87       40.99    138.41 o 
 -14   9  10      217.07      239.51    114.57 o 
 -13   9  10       95.61      303.06    117.29 o 
 -12   9  10     1195.17     1475.64    123.09 o 
 -11   9  10        1.79       15.97     85.54 o 
 -10   9  10     2166.64     1834.44     87.11 o 
  -9   9  10       11.18        7.22     66.32 o 
  -8   9  10       12.75       47.46     50.45 o 
  -7   9  10      305.83      204.04     49.47 o 
  -6   9  10      202.51      192.25     48.75 o 
  -5   9  10      407.94      400.79     62.62 o 
  -4   9  10     1760.75     1915.09     75.56 o 
  -3   9  10      368.48      394.46     63.18 o 
  -2   9  10     3721.81     3449.47     98.04 o 
  -1   9  10      809.55      893.80     87.10 o 
   0   9  10     2259.20     2351.38    101.85 o 
   1   9  10       96.23      123.49     80.62 o 
   2   9  10      329.72      317.41     88.91 o 
   3   9  10       81.83      164.18     87.80 o 
   4   9  10      176.64      189.51     75.71 o 
   5   9  10      121.22      298.41     80.56 o 
   6   9  10      467.72      409.70    143.33 o 
   7   9  10        6.29       44.00    135.58 o 
   8   9  10       42.82      -21.93    170.57 o 
 -15  10  10        2.83       65.79    196.15 o 
 -14  10  10        0.82       36.90    114.53 o 
 -13  10  10      994.26     1138.71    127.54 o 
 -12  10  10       28.82      111.52     89.76 o 
 -11  10  10     1706.33     1763.27    105.40 o 
 -10  10  10       89.95      141.36     69.94 o 
  -9  10  10     1437.43     1401.90     80.78 o 
  -8  10  10      333.59      247.34     63.78 o 
  -7  10  10       11.86       14.05     52.69 o 
  -6  10  10     1527.36     1469.47     59.71 o 
  -5  10  10       97.52       60.59     55.91 o 
  -4  10  10       31.82       67.35     59.96 o 
  -3  10  10     2661.98     2839.74     75.82 o 
  -2  10  10      234.15      225.98     79.81 o 
  -1  10  10     1937.14     1986.12     97.17 o 
   0  10  10       79.41       51.25     80.20 o 
   1  10  10      307.56      149.78     86.94 o 
   2  10  10      134.99      177.00     85.60 o 
   3  10  10       60.61      125.36     86.84 o 
   4  10  10        1.21      -33.56     86.33 o 
   5  10  10      155.39       58.01    106.06 o 
   6  10  10      115.53       22.01    132.66 o 
   7  10  10      212.03      287.77    173.61 o 
   8  10  10      356.98      147.42    183.97 o 
 -14  11  10       93.05      163.06    122.15 o 
 -13  11  10       29.05      126.76    114.28 o 
 -12  11  10     1453.50     1510.75    106.76 o 
 -11  11  10      292.94      206.94     89.83 o 
 -10  11  10      502.20      414.89     96.20 o 
  -9  11  10      299.92      233.44     75.41 o 
  -8  11  10     1079.76      986.74     72.54 o 
  -7  11  10       56.37       36.94     53.67 o 
  -6  11  10     1081.03     1237.18     59.34 o 
  -5  11  10        4.58       -0.52     56.44 o 
  -4  11  10     4832.55     5096.18     84.32 o 
  -3  11  10        5.08       43.81     51.78 o 
  -2  11  10     2587.94     2754.96    103.45 o 
  -1  11  10      272.36      270.64     82.75 o 
   0  11  10      412.16      324.99     87.48 o 
   1  11  10      373.76      366.97     86.11 o 
   2  11  10      116.43       44.52     85.92 o 
   3  11  10       55.66       37.90     89.47 o 
   4  11  10       35.86       97.90     90.52 o 
   5  11  10      191.75      170.98    107.34 o 
   6  11  10      162.26      235.95    140.80 o 
   7  11  10       77.62      159.60    191.28 o 
 -14  12  10       37.26      119.71    119.89 o 
 -13  12  10     1104.25     1287.86    134.78 o 
 -12  12  10       30.34       73.26    104.22 o 
 -11  12  10      830.37      909.34    110.93 o 
 -10  12  10      264.86      188.48     98.88 o 
  -9  12  10      926.94      697.77     82.15 o 
  -8  12  10      148.11       96.52     63.50 o 
  -7  12  10      839.99      834.45     62.43 o 
  -6  12  10      412.52      383.19     59.59 o 
  -5  12  10        1.19       -2.16     56.45 o 
  -4  12  10        8.74       38.28     53.78 o 
  -3  12  10     4076.42     4314.40    137.07 o 
  -2  12  10      878.23      911.34     79.19 o 
  -1  12  10      638.72      634.34     77.80 o 
   0  12  10       17.96      -17.77     72.64 o 
   1  12  10       10.54      -35.47     89.02 o 
   2  12  10        9.29      -11.91     88.94 o 
   3  12  10      604.19      719.15     96.49 o 
   4  12  10       54.76       30.07     94.38 o 
   5  12  10      182.50      100.47    112.46 o 
   6  12  10      134.93      102.83    139.97 o 
   7  12  10      180.53      627.44    231.48 o 
 -13  13  10      148.69      205.85    136.00 o 
 -12  13  10      829.27      953.96    119.18 o 
 -11  13  10        2.62       -4.46    100.85 o 
 -10  13  10      176.04      118.53     96.97 o 
  -9  13  10      133.00      125.53     94.96 o 
  -8  13  10      316.65      280.11     67.53 o 
  -7  13  10     2519.99     2307.67     75.78 o 
  -6  13  10     2016.39     2179.73     76.43 o 
  -5  13  10      180.01      164.33     53.86 o 
  -4  13  10     1329.75     1388.57     64.62 o 
  -3  13  10      958.23     1025.84     71.10 o 
  -2  13  10     1486.35     1853.71     86.76 o 
  -1  13  10      353.35      386.74     76.31 o 
   0  13  10      666.31      470.29     77.22 o 
   1  13  10      168.73      162.40     89.09 o 
   2  13  10      180.50      154.04     92.54 o 
   3  13  10       74.48       56.49     95.19 o 
   4  13  10      101.42      170.20    100.40 o 
   5  13  10       47.12       56.95    110.27 o 
   6  13  10      123.40      401.89    153.32 o 
 -13  14  10      317.41      348.43    144.75 o 
 -12  14  10        4.57      109.45    107.86 o 
 -11  14  10      356.76      430.10    114.22 o 
 -10  14  10     1288.00     1358.50    116.94 o 
  -9  14  10      513.24      385.11    101.57 o 
  -8  14  10      585.56      425.30     69.01 o 
  -7  14  10      141.61      106.16     64.01 o 
  -6  14  10      842.63      678.61     59.36 o 
  -5  14  10      371.73      279.85     57.52 o 
  -4  14  10      453.24      578.01     66.91 o 
  -3  14  10      661.70      799.43     71.85 o 
  -2  14  10      126.50      104.82     73.10 o 
  -1  14  10      178.29      190.61     76.51 o 
   0  14  10      286.09      300.58     81.29 o 
   1  14  10      115.75       45.71     88.49 o 
   2  14  10      205.59      145.56     80.16 o 
   3  14  10      269.92      335.41     97.01 o 
   4  14  10       91.07      119.52     96.95 o 
   5  14  10      125.15      198.12    107.39 o 
   6  14  10      197.42      413.02    214.43 o 
 -13  15  10       94.96      162.59    140.11 o 
 -12  15  10      255.24      255.72    116.15 o 
 -11  15  10        1.47      -19.20    111.18 o 
 -10  15  10       16.14      -38.91    103.34 o 
  -9  15  10      532.68      403.05     99.09 o 
  -8  15  10       15.58       54.11     80.96 o 
  -7  15  10      527.68      313.19     78.38 o 
  -6  15  10      589.13      557.59     60.24 o 
  -5  15  10     2229.33     2425.11     83.93 o 
  -4  15  10      579.89      617.57     71.28 o 
  -3  15  10      209.92      256.99     69.52 o 
  -2  15  10      632.29      742.33     81.89 o 
  -1  15  10      519.89      700.37     81.96 o 
   0  15  10      311.48      264.01     79.14 o 
   1  15  10       47.21       19.41     91.76 o 
   2  15  10       88.92      104.44     81.16 o 
   3  15  10      249.22      190.12     97.63 o 
   4  15  10       68.67       -1.82     98.34 o 
   5  15  10      316.55      302.15    204.68 o 
   6  15  10       25.84       17.06    187.62 o 
 -12  16  10       15.45      -30.98    143.24 o 
 -11  16  10      263.65      277.79    110.16 o 
 -10  16  10       17.11       51.34    108.27 o 
  -9  16  10       27.36       16.18     96.84 o 
  -8  16  10     1677.06     1308.90     96.43 o 
  -7  16  10       14.65       32.90     66.58 o 
  -6  16  10     1101.01      918.84     63.98 o 
  -5  16  10      341.54      316.19     67.48 o 
  -4  16  10      630.67      858.19     75.07 o 
  -3  16  10      377.35      414.21     71.68 o 
  -2  16  10      712.68      789.40     83.61 o 
  -1  16  10      434.56      367.51     84.38 o 
   0  16  10      412.80      575.88    100.50 o 
   1  16  10      307.14      226.77     82.93 o 
   2  16  10       38.96      -14.40     83.62 o 
   3  16  10        3.35       39.24     95.21 o 
   4  16  10      339.43      404.43    104.30 o 
   5  16  10        3.40     -310.68    199.81 o 
   6  16  10      229.13      202.24    166.91 o 
 -12  17  10      145.76       29.05    133.86 o 
 -11  17  10       77.95      119.65    114.14 o 
 -10  17  10       43.11      121.52    102.30 o 
  -9  17  10       73.24       90.89     99.24 o 
  -8  17  10       23.95      101.23     83.45 o 
  -7  17  10       79.60       13.61     81.92 o 
  -6  17  10        2.46      -13.41     65.42 o 
  -5  17  10     1722.04     1776.40     81.77 o 
  -4  17  10      196.49      162.12     70.07 o 
  -3  17  10      148.12      127.81     71.64 o 
  -2  17  10      496.15      440.17     81.91 o 
  -1  17  10      161.78      280.01     77.03 o 
   0  17  10       28.34      118.77     96.43 o 
   1  17  10       18.17       29.85     83.20 o 
   2  17  10       96.67       87.11     87.25 o 
   3  17  10      336.46      261.32     99.64 o 
   4  17  10       23.21      -18.37    133.79 o 
   5  17  10      532.07      347.23    202.24 o 
 -12  18  10      146.41       13.10    134.60 o 
 -11  18  10       41.36        3.72    135.44 o 
 -10  18  10      179.87      263.78    112.55 o 
  -9  18  10      318.85      384.69    105.78 o 
  -8  18  10      102.46      111.85     87.41 o 
  -7  18  10      134.90      105.05     85.95 o 
  -6  18  10     1096.46     1034.08    100.03 o 
  -5  18  10      202.66      221.66     71.93 o 
  -4  18  10      459.24      510.70     73.81 o 
  -3  18  10      121.96       34.11     71.74 o 
  -2  18  10       77.65      100.49     81.58 o 
  -1  18  10      227.91      233.51     75.03 o 
   0  18  10      110.20      126.81     92.63 o 
   1  18  10      385.89      432.33     87.62 o 
   2  18  10       88.53       59.63     88.54 o 
   3  18  10        2.04      138.32    111.57 o 
   4  18  10      476.40      693.23    198.59 o 
   5  18  10       43.18      -97.47    190.06 o 
 -11  19  10       38.58      -25.34    132.29 o 
 -10  19  10       69.01       62.41    125.84 o 
  -9  19  10      206.75      162.95    106.58 o 
  -8  19  10      586.12      546.44     97.08 o 
  -7  19  10      193.58      254.05    112.86 o 
  -6  19  10      209.09      234.78     90.35 o 
  -5  19  10     1575.24     1446.61     82.90 o 
  -4  19  10       14.87      -36.40     72.93 o 
  -3  19  10        8.45        2.02     72.80 o 
  -2  19  10       42.24       56.42     83.20 o 
  -1  19  10       60.53      127.52     77.67 o 
   0  19  10      233.18      315.41     90.40 o 
   1  19  10       45.05      -20.12     82.97 o 
   2  19  10        3.58       17.82    111.24 o 
   3  19  10      509.53      433.89    135.96 o 
   4  19  10       61.81      151.07    179.10 o 
 -11  20  10        4.82      -45.85    143.00 o 
 -10  20  10      123.68       30.47    133.52 o 
  -9  20  10        7.59      -92.51    121.99 o 
  -8  20  10       72.02      239.26    126.11 o 
  -7  20  10      600.25      460.79    117.08 o 
  -6  20  10     1502.40     1387.15    108.64 o 
  -5  20  10      196.69      268.44     87.49 o 
  -4  20  10      471.53      511.13     79.42 o 
  -3  20  10      174.95      213.03     78.13 o 
  -2  20  10       49.89      -39.65     88.01 o 
  -1  20  10        0.56       38.47     88.91 o 
   0  20  10       33.17       75.85     89.11 o 
   1  20  10      244.52      159.71    112.87 o 
   2  20  10      241.41      226.68    146.89 o 
   3  20  10       35.76      264.72    133.10 o 
   4  20  10      774.46      610.39    179.10 o 
 -10  21  10        0.34      -19.77    136.08 o 
  -9  21  10      325.31       98.35    122.92 o 
  -8  21  10      188.61      317.99    124.92 o 
  -7  21  10      901.84      824.38    135.91 o 
  -6  21  10      183.63      269.47    113.55 o 
  -5  21  10      628.52      568.31     90.03 o 
  -4  21  10      223.02      286.83     79.50 o 
  -3  21  10      210.19      154.67     77.79 o 
  -2  21  10      162.65      182.60     91.63 o 
  -1  21  10        3.90        6.00     88.96 o 
   0  21  10        3.91       69.07     79.80 o 
   1  21  10      127.32      122.92    141.70 o 
   2  21  10       41.18       36.33    140.52 o 
   3  21  10      561.82      377.68    238.79 o 
 -10  22  10        2.84     -115.74    192.50 o 
  -9  22  10        8.29       10.97    169.35 o 
  -8  22  10      821.08      858.93    208.34 o 
  -7  22  10        9.11      117.04    143.44 o 
  -6  22  10      476.61      524.60    139.94 o 
  -5  22  10      124.23      195.80    100.96 o 
  -4  22  10      478.79      418.09    101.34 o 
  -3  22  10       98.91      191.07     85.92 o 
  -2  22  10        1.09       -4.93    106.30 o 
  -1  22  10      382.79      333.84    149.29 o 
   0  22  10        0.38       77.05    117.10 o 
   1  22  10        3.08       63.78    114.45 o 
   2  22  10      101.41      321.64    216.86 o 
  -9  23  10      231.12      -24.37    174.22 o 
  -8  23  10        2.70      160.82    205.90 o 
  -7  23  10      436.72      564.09    194.93 o 
  -6  23  10       20.68       82.85    204.68 o 
  -5  23  10      370.01      395.92    157.20 o 
  -4  23  10       86.02      206.40    146.36 o 
  -3  23  10      108.38      -32.90    225.39 o 
  -2  23  10       25.42       21.09    112.38 o 
  -1  23  10      112.45      220.44    137.71 o 
   0  23  10      169.51      173.66    163.66 o 
  -7  24  10        1.68       58.48    203.46 o 
  -6  24  10      393.20      266.82    180.31 o 
  -5  24  10        1.57      413.02    215.65 o 
  -4  24  10        5.29       20.71    240.01 o 
  -3  24  10      108.40       57.26    246.10 o 
  -2  24  10      106.72      -67.01    240.01 o 
  -1  24  10       97.76      -34.11    210.77 o 
 -15   0  11        6.90       32.87    141.15 o 
 -13   0  11       54.36       61.17    122.77 o 
 -11   0  11     1216.11     1243.32    134.19 o 
  -9   0  11       35.11       66.82    100.75 o 
  -7   0  11      478.28      381.40     76.46 o 
  -5   0  11     1525.41     1594.95     87.63 o 
  -3   0  11     3193.36     3655.39     98.25 o 
  -1   0  11     5934.62     6097.86    118.58 o 
   1   0  11     1987.54     2126.23     92.28 o 
   3   0  11        0.71       61.85     90.16 o 
   5   0  11       58.25      133.14    121.52 o 
   7   0  11        7.29     -126.71    227.83 o 
 -16   1  11       45.53      110.87    193.72 o 
 -15   1  11       19.63       73.31     97.15 o 
 -14   1  11      157.30      184.73     89.94 o 
 -13   1  11        9.82       56.74     88.02 o 
 -12   1  11      448.53      353.54     87.36 o 
 -11   1  11       91.46       82.66     82.03 o 
 -10   1  11     1683.32     1975.75     97.26 o 
  -9   1  11      135.18      177.48     73.15 o 
  -8   1  11     1843.52     1992.18     87.68 o 
  -7   1  11      550.96      518.43     54.91 o 
  -6   1  11      625.16      674.51     54.88 o 
  -5   1  11        5.65        9.42     45.03 o 
  -4   1  11      112.61      149.05     43.97 o 
  -3   1  11        9.03       50.47     48.89 o 
  -2   1  11      389.47      388.56     48.36 o 
  -1   1  11       24.12        7.00     48.79 o 
   0   1  11     2924.65     2917.27     69.67 o 
   1   1  11      442.45      441.15     54.64 o 
   2   1  11      884.36      765.01     63.61 o 
   3   1  11       45.90       37.68     62.12 o 
   4   1  11        4.92      130.01     87.31 o 
   5   1  11        8.95       32.85     91.15 o 
   6   1  11        4.76      -22.37    145.47 o 
   7   1  11       38.60      -33.72    156.71 o 
 -16   2  11      154.71      313.11    201.03 o 
 -15   2  11       17.52        0.78     98.04 o 
 -14   2  11        2.35       22.14     90.03 o 
 -13   2  11      122.46      126.73     90.15 o 
 -12   2  11      190.36      291.83     86.82 o 
 -11   2  11     1515.20     1483.16     97.45 o 
 -10   2  11       27.07       59.68     77.81 o 
  -9   2  11      311.98      432.97     76.63 o 
  -8   2  11     1771.88     1920.28     89.52 o 
  -7   2  11      500.61      515.56     55.21 o 
  -6   2  11      280.02      285.95     51.70 o 
  -5   2  11       48.39       43.85     45.21 o 
  -4   2  11        0.54       11.23     51.75 o 
  -3   2  11      278.48      360.73     50.59 o 
  -2   2  11      257.58      315.30     51.16 o 
  -1   2  11     4462.11     4533.06     81.68 o 
   0   2  11      177.26      247.06     51.93 o 
   1   2  11     3200.21     3221.94     72.56 o 
   2   2  11      548.40      619.93     61.55 o 
   3   2  11        0.60       38.27     62.96 o 
   4   2  11      115.96      156.98     88.63 o 
   5   2  11       92.95      136.76     90.33 o 
   6   2  11       45.42     -114.41    154.89 o 
   7   2  11        6.59      -19.49    145.07 o 
 -15   3  11       66.57       31.01    110.42 o 
 -14   3  11      109.11       53.41     92.12 o 
 -13   3  11      139.72       87.02     88.06 o 
 -12   3  11      525.51      384.53     88.38 o 
 -11   3  11     1021.88     1057.21     78.47 o 
 -10   3  11     3096.08     3156.94    109.13 o 
  -9   3  11     1056.95     1191.11     85.77 o 
  -8   3  11      310.94      337.77     70.82 o 
  -7   3  11     1255.92     1355.60     62.86 o 
  -6   3  11       19.33       24.59     46.50 o 
  -5   3  11       84.95      123.00     45.56 o 
  -4   3  11      761.48      825.65     58.47 o 
  -3   3  11      993.82      995.17     60.27 o 
  -2   3  11      233.66      187.03     49.85 o 
  -1   3  11        8.68       26.55     50.70 o 
   0   3  11     4409.13     4571.33     84.48 o 
   1   3  11     2162.67     2318.72     81.23 o 
   2   3  11      446.61      339.03     66.14 o 
   3   3  11       10.60       13.12     75.59 o 
   4   3  11       56.22      -10.36     86.34 o 
   5   3  11        9.59       93.85     96.17 o 
   6   3  11       62.71       43.82    177.27 o 
   7   3  11      250.25      216.15    159.37 o 
 -15   4  11        1.21      -28.69    115.09 o 
 -14   4  11       57.38       18.75     90.04 o 
 -13   4  11      360.18      295.27     88.19 o 
 -12   4  11      334.08      422.11     89.26 o 
 -11   4  11     2118.95     1943.50     89.32 o 
 -10   4  11      536.16      562.49     74.30 o 
  -9   4  11      708.36      639.50     80.08 o 
  -8   4  11     2411.04     2708.70     95.56 o 
  -7   4  11     1458.27     1533.95     64.05 o 
  -6   4  11      968.72      907.79     54.78 o 
  -5   4  11      195.80      229.56     51.94 o 
  -4   4  11      270.13      293.92     62.36 o 
  -3   4  11      295.73      275.96     53.77 o 
  -2   4  11     2838.11     3154.24     71.61 o 
  -1   4  11     2855.92     3007.42     73.07 o 
   0   4  11      522.00      563.13     56.91 o 
   1   4  11      714.41      674.89     68.68 o 
   2   4  11      349.80      501.95     75.66 o 
   3   4  11      271.29      209.09     75.74 o 
   4   4  11      131.98      243.24     77.98 o 
   5   4  11       72.78      106.74     91.86 o 
   6   4  11      458.59      370.25    158.17 o 
   7   4  11      138.04       57.16    145.77 o 
 -15   5  11      130.35      152.35    116.08 o 
 -14   5  11       67.66        4.59    108.86 o 
 -13   5  11      129.07      113.91     87.23 o 
 -12   5  11      220.99      249.34     86.04 o 
 -11   5  11      881.23     1048.77     81.45 o 
 -10   5  11      643.70      608.56     74.74 o 
  -9   5  11      112.43      160.69     75.42 o 
  -8   5  11       35.73       42.00     70.15 o 
  -7   5  11     1368.90     1485.83     59.21 o 
  -6   5  11      744.97      740.40     53.56 o 
  -5   5  11      144.50       94.44     50.99 o 
  -4   5  11       13.82      -15.90     62.13 o 
  -3   5  11      188.31      184.66     62.63 o 
  -2   5  11      281.99      291.26     51.98 o 
  -1   5  11     1005.42     1049.39     59.64 o 
   0   5  11     1044.38      945.74     68.31 o 
   1   5  11      637.68      759.02     68.84 o 
   2   5  11      657.43      649.87     78.54 o 
   3   5  11      304.73      274.86     76.13 o 
   4   5  11        2.46      -27.60     73.26 o 
   5   5  11       42.86        5.72     89.29 o 
   6   5  11        4.11       81.61    142.25 o 
   7   5  11      504.51      486.83    169.55 o 
 -15   6  11       14.97       29.25    125.49 o 
 -14   6  11      332.12      214.95    116.47 o 
 -13   6  11      346.35      300.28     89.71 o 
 -12   6  11      617.56      643.45     90.81 o 
 -11   6  11      406.66      372.22     72.97 o 
 -10   6  11       92.72       95.62     70.59 o 
  -9   6  11      241.31      194.36     56.23 o 
  -8   6  11      318.52      430.87     64.99 o 
  -7   6  11      848.67      942.17     56.78 o 
  -6   6  11     1533.08     1490.98     64.67 o 
  -5   6  11        2.47        9.43     61.59 o 
  -4   6  11      682.50      656.65     68.66 o 
  -3   6  11      948.51     1036.50     71.83 o 
  -2   6  11     3279.39     3419.02     83.62 o 
  -1   6  11       24.45       25.63     57.82 o 
   0   6  11        3.43        2.24     61.80 o 
   1   6  11      147.51      151.81     71.23 o 
   2   6  11     1460.73     1703.45     88.67 o 
   3   6  11      333.68      409.69     78.33 o 
   4   6  11       15.29      -36.27     73.49 o 
   5   6  11       27.82       63.96     94.07 o 
   6   6  11       32.49      153.94    143.73 o 
   7   6  11      449.58      299.71    182.75 o 
 -15   7  11      112.49      127.72    139.05 o 
 -14   7  11      105.37       79.21    114.38 o 
 -13   7  11      314.51      350.85    117.12 o 
 -12   7  11       49.48       32.26     82.76 o 
 -11   7  11      358.64      384.50     75.90 o 
 -10   7  11      592.98      775.49     78.06 o 
  -9   7  11      867.27      869.16     76.02 o 
  -8   7  11      675.16      665.61     56.35 o 
  -7   7  11     1093.33     1104.53     58.52 o 
  -6   7  11      517.26      561.35     56.30 o 
  -5   7  11       15.96      -12.47     62.18 o 
  -4   7  11     2367.78     2487.97     84.55 o 
  -3   7  11     2196.17     2155.59     82.32 o 
  -2   7  11      120.64      102.97     59.84 o 
  -1   7  11     1394.74     1509.69     84.06 o 
   0   7  11       95.46      184.76     72.99 o 
   1   7  11      285.41      325.55     86.42 o 
   2   7  11      845.08     1011.28     82.62 o 
   3   7  11        8.47      -25.93     74.83 o 
   4   7  11        6.10        6.11     75.82 o 
   5   7  11      140.07      100.45    114.04 o 
   6   7  11      129.56      381.71    151.26 o 
   7   7  11      226.41      475.15    225.39 o 
 -14   8  11      345.95      317.40    116.38 o 
 -13   8  11       93.21      139.22    115.10 o 
 -12   8  11      360.77      298.65     75.56 o 
 -11   8  11        3.25       17.34     74.00 o 
 -10   8  11      119.71      125.63     71.73 o 
  -9   8  11      861.98      923.28     76.79 o 
  -8   8  11      783.18      715.88     58.29 o 
  -7   8  11     2017.79     2164.75     71.80 o 
  -6   8  11      135.58       91.56     53.49 o 
  -5   8  11       10.39       14.89     61.71 o 
  -4   8  11     4706.22     4692.81    100.39 o 
  -3   8  11      778.79      965.34     73.10 o 
  -2   8  11      504.13      512.05     62.97 o 
  -1   8  11      200.56      332.74     74.75 o 
   0   8  11      132.29      159.12     74.94 o 
   1   8  11        0.03       -3.93     84.26 o 
   2   8  11      261.23      356.89     89.28 o 
   3   8  11      543.50      693.10     97.71 o 
   4   8  11      592.25      492.76     84.15 o 
   5   8  11      174.11      235.68    108.38 o 
   6   8  11      375.25      548.23    147.70 o 
   7   8  11        5.60      163.26    194.93 o 
 -14   9  11       11.74       99.46    119.29 o 
 -13   9  11      684.58      798.47    121.73 o 
 -12   9  11       18.09       39.96     92.53 o 
 -11   9  11        1.65       35.61     72.56 o 
 -10   9  11      100.70      151.92     72.21 o 
  -9   9  11      235.13      155.88     70.06 o 
  -8   9  11       85.60       53.28     57.29 o 
  -7   9  11      613.31      564.00     55.76 o 
  -6   9  11      579.99      693.96     70.00 o 
  -5   9  11     1985.13     1965.09     80.51 o 
  -4   9  11      665.00      931.59     73.33 o 
  -3   9  11      689.87      697.36     72.01 o 
  -2   9  11       17.88       58.56     70.72 o 
  -1   9  11      541.43      564.70     78.27 o 
   0   9  11      121.11      194.41     86.77 o 
   1   9  11       49.91       83.04     87.94 o 
   2   9  11     1205.83     1431.62    106.24 o 
   3   9  11      143.35      156.64     92.36 o 
   4   9  11        9.14      101.77     96.39 o 
   5   9  11     1352.02     1223.42    160.13 o 
   6   9  11       52.83      527.54    242.45 o 
   7   9  11        8.81       18.28    164.48 o 
 -14  10  11      252.67      356.82    125.15 o 
 -13  10  11       40.13      112.25    114.41 o 
 -12  10  11      235.88      210.40     89.35 o 
 -11  10  11      604.91      592.75     80.24 o 
 -10  10  11       11.82       45.89     73.78 o 
  -9  10  11      160.36       47.41     76.49 o 
  -8  10  11       23.76       14.30     57.87 o 
  -7  10  11      319.24      341.54     60.50 o 
  -6  10  11      575.82      628.97     66.37 o 
  -5  10  11       33.77      100.98     67.14 o 
  -4  10  11     2634.36     2660.48     89.08 o 
  -3  10  11      712.39      840.79     73.20 o 
  -2  10  11      444.62      360.35     75.51 o 
  -1  10  11      975.76     1002.05     84.75 o 
   0  10  11        9.04      -40.44     89.91 o 
   1  10  11      312.86      318.15     91.36 o 
   2  10  11       67.91       29.70     93.36 o 
   3  10  11     2021.52     2195.05    115.99 o 
   4  10  11     2355.49     2310.46    116.23 o 
   5  10  11       74.83      -11.32    115.91 o 
   6  10  11      436.94      321.64    202.24 o 
 -14  11  11        5.87      133.53    120.45 o 
 -13  11  11      475.02      457.79    120.33 o 
 -12  11  11        1.84       82.81     90.23 o 
 -11  11  11       25.13       43.85    100.51 o 
 -10  11  11      508.26      494.60     85.77 o 
  -9  11  11       48.55      142.03     77.94 o 
  -8  11  11     1047.13      966.46     76.34 o 
  -7  11  11       68.77       47.56     61.02 o 
  -6  11  11       84.53       95.50     62.56 o 
  -5  11  11     3097.65     3432.48     87.77 o 
  -4  11  11      436.69      570.48     66.77 o 
  -3  11  11      530.52      476.14     86.63 o 
  -2  11  11      763.64      733.70     83.11 o 
  -1  11  11       76.61       44.89     77.32 o 
   0  11  11        2.73       -0.79     85.75 o 
   1  11  11       45.68       55.06     92.48 o 
   2  11  11       44.08       84.73     94.46 o 
   3  11  11     1415.91     1304.02    112.37 o 
   4  11  11      685.60      637.36    105.67 o 
   5  11  11     2338.90     1933.07    138.74 o 
   6  11  11      110.24      238.79    221.74 o 
 -14  12  11      255.85      182.75    202.24 o 
 -13  12  11       73.97       55.50    136.09 o 
 -12  12  11       52.22       26.75    105.56 o 
 -11  12  11       60.22      164.58    109.80 o 
 -10  12  11       84.14       88.06    100.15 o 
  -9  12  11      222.37      168.38     79.63 o 
  -8  12  11      852.56     1165.46     79.60 o 
  -7  12  11        2.67       18.07     69.19 o 
  -6  12  11      809.97      997.61     71.51 o 
  -5  12  11        0.00       42.86     62.70 o 
  -4  12  11     1854.99     1990.95     91.76 o 
  -3  12  11       44.36       34.02     74.74 o 
  -2  12  11      447.51      249.59     78.85 o 
  -1  12  11      534.07      545.55     96.01 o 
   0  12  11      122.51       60.40     94.68 o 
   1  12  11       41.03       -9.72     93.71 o 
   2  12  11        0.56        1.54     93.69 o 
   3  12  11       74.73       20.73     98.73 o 
   4  12  11     1687.09     1677.67    119.66 o 
   5  12  11       63.09      -42.90    136.68 o 
 -13  13  11      153.35      230.66    145.84 o 
 -12  13  11      140.28      114.20    105.97 o 
 -11  13  11       44.51      149.57    106.39 o 
 -10  13  11      261.80      150.24     99.57 o 
  -9  13  11       10.11       18.39     78.99 o 
  -8  13  11        6.66       62.89     67.55 o 
  -7  13  11        3.05       41.63     69.01 o 
  -6  13  11       71.70      137.44     65.19 o 
  -5  13  11     2077.47     2457.25     84.54 o 
  -4  13  11       85.04       97.57     77.02 o 
  -3  13  11      782.55      705.32     82.63 o 
  -2  13  11      665.01      623.56     73.00 o 
  -1  13  11      127.33       45.80     77.92 o 
   0  13  11        8.66      -28.87     78.46 o 
   1  13  11       15.54      -21.39     94.85 o 
   2  13  11      663.23      433.94    106.17 o 
   3  13  11     1432.96     1156.20    110.41 o 
   4  13  11        3.76       72.01    100.82 o 
   5  13  11     1044.18     1101.38    232.70 o 
 -13  14  11       25.39      156.78    138.67 o 
 -12  14  11      176.20      148.12    109.31 o 
 -11  14  11      297.88      276.05    103.61 o 
 -10  14  11      125.20      168.89    105.48 o 
  -9  14  11      338.53      190.91     98.84 o 
  -8  14  11       33.07        2.57     76.86 o 
  -7  14  11      647.19      700.92     76.58 o 
  -6  14  11      416.91      445.98     66.94 o 
  -5  14  11        4.07       33.28     74.10 o 
  -4  14  11     1035.65     1105.34     85.28 o 
  -3  14  11      567.37      679.21     73.08 o 
  -2  14  11        1.54       35.48     72.07 o 
  -1  14  11        6.32       30.14     79.79 o 
   0  14  11       76.94      -13.97     79.00 o 
   1  14  11       50.09       -9.01     96.78 o 
   2  14  11      567.31      466.59    102.94 o 
   3  14  11      954.08     1095.81    115.71 o 
   4  14  11     1734.13     1599.73    172.85 o 
   5  14  11        0.83      -56.04    182.75 o 
 -13  15  11        4.48       20.71    187.62 o 
 -12  15  11      268.39      384.58    143.74 o 
 -11  15  11        5.96       26.26    105.61 o 
 -10  15  11       45.59       47.65    103.21 o 
  -9  15  11       64.04      101.27     97.76 o 
  -8  15  11     1166.28     1021.00     92.42 o 
  -7  15  11      374.39      286.35     81.63 o 
  -6  15  11      170.54      207.89     64.73 o 
  -5  15  11      794.25      924.91     84.06 o 
  -4  15  11      614.66      831.08     86.98 o 
  -3  15  11      539.15      463.48     74.40 o 
  -2  15  11      430.66      517.00     74.66 o 
  -1  15  11      156.52      152.05     80.20 o 
   0  15  11       75.26       32.08     92.98 o 
   1  15  11        8.01      -38.63     87.11 o 
   2  15  11      754.00      850.03    110.38 o 
   3  15  11        3.61       76.71    105.76 o 
   4  15  11      500.58      366.72    205.90 o 
 -12  16  11        2.58      -49.94    133.50 o 
 -11  16  11      300.43      284.40    130.23 o 
 -10  16  11      270.29      286.09    109.90 o 
  -9  16  11       29.81       11.86     98.66 o 
  -8  16  11      326.77      350.84    106.40 o 
  -7  16  11     1177.03     1398.66     97.28 o 
  -6  16  11      250.36      273.93     75.85 o 
  -5  16  11        0.25       26.23     77.63 o 
  -4  16  11      513.57      457.69     75.89 o 
  -3  16  11      665.24      765.04     79.23 o 
  -2  16  11       60.71      104.24     74.59 o 
  -1  16  11       42.17       49.67     79.21 o 
   0  16  11      157.06      157.45     97.53 o 
   1  16  11      275.04      153.22     86.74 o 
   2  16  11        2.42       -4.87    101.79 o 
   3  16  11      207.77      359.98    146.39 o 
   4  16  11        4.35       10.97    174.22 o 
 -12  17  11      113.64      115.81    130.39 o 
 -11  17  11       32.39      106.90    134.02 o 
 -10  17  11      133.32      112.38    124.51 o 
  -9  17  11       10.33       32.01    137.19 o 
  -8  17  11      981.66      855.65    115.27 o 
  -7  17  11      269.74      227.20     97.80 o 
  -6  17  11      177.81      212.54     79.09 o 
  -5  17  11       73.80       39.00     69.74 o 
  -4  17  11      504.65      601.52     80.77 o 
  -3  17  11       88.71       45.27     74.73 o 
  -2  17  11      176.08      242.46     70.85 o 
  -1  17  11      174.45      295.92     79.69 o 
   0  17  11      169.42      119.25    102.11 o 
   1  17  11        0.29       15.54     86.51 o 
   2  17  11      452.60      367.01    152.59 o 
   3  17  11        0.85      213.21    205.90 o 
   4  17  11       63.81        3.66    171.79 o 
 -11  18  11      365.34      300.83    132.82 o 
 -10  18  11       31.60      -20.47    133.79 o 
  -9  18  11      208.61      503.17    192.50 o 
  -8  18  11       37.86       79.88    104.30 o 
  -7  18  11      609.73      578.64    150.66 o 
  -6  18  11      116.49       13.00     76.99 o 
  -5  18  11        2.99       -9.52     74.13 o 
  -4  18  11       91.44       45.66     74.52 o 
  -3  18  11      563.78      604.81     79.94 o 
  -2  18  11      291.77      379.99     74.47 o 
  -1  18  11      284.71      227.31     91.65 o 
   0  18  11       20.66       24.73     99.29 o 
   1  18  11      147.93       52.50    111.07 o 
   2  18  11        7.33        1.22    186.41 o 
   3  18  11      304.90      548.25    216.86 o 
 -11  19  11      338.42      363.77    142.74 o 
 -10  19  11      987.52      622.57    216.86 o 
  -9  19  11        7.56       41.42    174.22 o 
  -8  19  11      209.66      233.92    196.15 o 
  -7  19  11        6.76      -86.00    142.63 o 
  -6  19  11      414.83      373.79     96.18 o 
  -5  19  11       41.29       43.70     75.30 o 
  -4  19  11       31.86       36.86     75.68 o 
  -3  19  11       65.61        0.16     78.12 o 
  -2  19  11      395.15      342.02     73.89 o 
  -1  19  11        2.20       97.98     86.84 o 
   0  19  11      333.79      315.67    147.04 o 
   1  19  11       10.86      -73.95    133.47 o 
   2  19  11      376.71      271.92    193.72 o 
   3  19  11       95.28      196.15    202.24 o 
 -11  20  11      635.51      497.08    201.03 o 
 -10  20  11       21.66     -120.62    201.03 o 
  -8  20  11       39.88       28.02    180.31 o 
  -7  20  11      591.27      527.54    187.62 o 
  -6  20  11       43.35      129.23     96.37 o 
  -5  20  11       86.60       26.02     74.54 o 
  -4  20  11       69.10       63.66     77.42 o 
  -3  20  11       40.59      -22.83     78.38 o 
  -2  20  11      108.30      210.82     80.89 o 
  -1  20  11     1054.60      914.29    147.82 o 
   0  20  11        6.21       56.84    124.38 o 
   1  20  11      145.96      106.54    146.75 o 
   2  20  11       13.74       64.98    131.47 o 
 -10  21  11      252.14      102.34    199.81 o 
  -6  21  11       21.27       24.37    179.10 o 
  -5  21  11      153.30      107.13    110.63 o 
  -4  21  11        2.15        7.55     83.08 o 
  -3  21  11       16.08       -4.85    107.96 o 
  -2  21  11      274.13      271.60     95.97 o 
  -1  21  11       48.90      123.98    147.78 o 
   0  21  11      647.31      654.78    175.87 o 
   1  21  11       17.19      -41.38    121.34 o 
   2  21  11      125.66      146.20    179.10 o 
  -7  22  11      116.47      103.56    191.28 o 
  -6  22  11       66.18      148.64    181.53 o 
  -5  22  11      108.75      121.12    133.65 o 
  -4  22  11      113.91      139.93    126.74 o 
  -3  22  11        4.05      -21.84    143.76 o 
  -2  22  11       68.87      137.07    113.72 o 
  -1  22  11      594.74      642.37    149.86 o 
   0  22  11       83.34      111.32    131.79 o 
   1  22  11      245.71       68.23    168.13 o 
  -7  23  11       39.07      221.74    175.44 o 
  -6  23  11       13.95      -45.08    199.81 o 
  -5  23  11      347.25      617.70    197.37 o 
  -4  23  11      212.52      270.47    222.96 o 
  -3  23  11        8.02       22.90    130.67 o 
  -2  23  11       93.01      237.18    109.22 o 
  -1  23  11        0.08      299.71    192.50 o 
   0  23  11      185.95       59.70    174.22 o 
  -2  24  11       96.69      311.89    202.24 o 
 -14   0  12       28.56       91.86    129.60 o 
 -12   0  12     2792.69     3299.19    176.38 o 
 -10   0  12      515.29      487.24    116.67 o 
  -8   0  12      185.62      220.69     99.21 o 
  -6   0  12      987.59      818.58     83.53 o 
  -4   0  12     2868.45     2864.79    110.73 o 
  -2   0  12     2570.03     2648.92     97.60 o 
   0   0  12        0.91       21.21     74.94 o 
   2   0  12      362.41      515.27    104.54 o 
   4   0  12      164.35      417.80    135.30 o 
   6   0  12      310.62      188.84    226.61 o 
 -15   1  12      521.98      335.18    100.18 o 
 -14   1  12        3.76       55.30     94.33 o 
 -13   1  12      546.01      515.76     95.24 o 
 -12   1  12       11.98       55.04     90.18 o 
 -11   1  12      734.99      909.53     93.13 o 
 -10   1  12      249.13      228.91     83.22 o 
  -9   1  12     2862.85     3050.87    107.94 o 
  -8   1  12        4.41       -4.05     72.28 o 
  -7   1  12      478.64      504.87     57.98 o 
  -6   1  12        9.80      -25.58     51.56 o 
  -5   1  12     2091.08     1935.17     67.54 o 
  -4   1  12      297.00      354.67     55.85 o 
  -3   1  12     1780.00     1837.44     67.52 o 
  -2   1  12       67.25       58.15     54.36 o 
  -1   1  12     1005.67      968.20     59.76 o 
   0   1  12       94.38       97.84     54.12 o 
   1   1  12      231.26      383.89     58.11 o 
   2   1  12        1.10       46.58     59.41 o 
   3   1  12        0.35      129.03     88.70 o 
   4   1  12       12.62       26.90     94.38 o 
   5   1  12      173.13       64.60     98.70 o 
   6   1  12       44.86     -103.21    156.27 o 
 -15   2  12       49.82       83.61     97.63 o 
 -14   2  12      390.61      388.12     98.84 o 
 -13   2  12        1.06       64.07     89.36 o 
 -12   2  12     1442.60     1630.33    106.93 o 
 -11   2  12        3.07        8.59     82.91 o 
 -10   2  12       73.14       22.78     81.85 o 
  -9   2  12      801.46      782.17     86.11 o 
  -8   2  12      838.87      780.81     80.66 o 
  -7   2  12      532.18      479.54     59.43 o 
  -6   2  12        9.20       27.85     52.27 o 
  -5   2  12      193.14      219.86     57.87 o 
  -4   2  12     1829.03     1933.14     73.36 o 
  -3   2  12      169.21      205.63     55.00 o 
  -2   2  12     1709.85     1729.24     67.50 o 
  -1   2  12      914.24      982.09     63.92 o 
   0   2  12      188.75      134.51     57.54 o 
   1   2  12        1.49       10.61     64.64 o 
   2   2  12        6.90       49.94     68.62 o 
   3   2  12       19.90       25.14     78.47 o 
   4   2  12       14.86       31.23     98.23 o 
   5   2  12      143.53      178.29     99.80 o 
   6   2  12      260.19       89.08    140.65 o 
 -15   3  12      256.75      226.83    121.08 o 
 -14   3  12        7.39       88.29     97.07 o 
 -13   3  12      532.99      524.29     97.99 o 
 -12   3  12       19.39       24.10     90.05 o 
 -11   3  12     1396.17     1321.16     87.00 o 
 -10   3  12     1312.85     1475.94     95.26 o 
  -9   3  12      284.85      308.41     68.67 o 
  -8   3  12        0.25       38.80     70.68 o 
  -7   3  12      915.78      976.84     64.08 o 
  -6   3  12       42.65       51.92     50.55 o 
  -5   3  12      544.99      529.00     69.66 o 
  -4   3  12     1759.56     1986.33     73.74 o 
  -3   3  12     1501.99     1462.62     65.46 o 
  -2   3  12      290.22      323.43     56.52 o 
  -1   3  12      825.66      776.71     61.85 o 
   0   3  12      955.02     1038.89     70.09 o 
   1   3  12        2.12        8.75     66.79 o 
   2   3  12        5.37      -38.80     66.96 o 
   3   3  12       93.37       41.93     68.82 o 
   4   3  12      279.94      259.25     94.40 o 
   5   3  12      177.60      141.89     96.74 o 
   6   3  12      242.54       47.04    149.15 o 
 -15   4  12       80.88       52.39    187.62 o 
 -14   4  12      323.36      261.41     98.49 o 
 -13   4  12      106.80      170.13     90.93 o 
 -12   4  12      674.10      557.36     93.29 o 
 -11   4  12       38.16       87.72     75.24 o 
 -10   4  12     1832.98     1779.85     98.93 o 
  -9   4  12     2846.46     2898.30    106.05 o 
  -8   4  12      776.60      746.87     79.76 o 
  -7   4  12      137.58       64.66     55.21 o 
  -6   4  12       61.60       62.54     50.61 o 
  -5   4  12      588.47      687.23     73.25 o 
  -4   4  12      224.57      230.17     69.95 o 
  -3   4  12       39.80       66.85     62.51 o 
  -2   4  12      585.65      606.35     58.39 o 
  -1   4  12     1493.17     1737.24     69.16 o 
   0   4  12      340.73      289.24     67.38 o 
   1   4  12       17.92      100.05     80.32 o 
   2   4  12       46.31       40.67     67.64 o 
   3   4  12       34.46      -18.80     68.82 o 
   4   4  12      108.95       54.04     92.69 o 
   5   4  12      444.53      542.92    124.72 o 
   6   4  12      261.01      149.39    144.11 o 
 -14   5  12       11.89       70.30     95.35 o 
 -13   5  12      309.15      189.37     87.47 o 
 -12   5  12      261.08      173.21     88.42 o 
 -11   5  12      763.94      669.75     81.08 o 
 -10   5  12       91.95      211.41     72.61 o 
  -9   5  12      328.35      348.44     80.75 o 
  -8   5  12      690.16      500.83     78.56 o 
  -7   5  12      629.60      651.73     57.91 o 
  -6   5  12       28.81       65.17     66.31 o 
  -5   5  12      211.16      224.16     68.20 o 
  -4   5  12      644.97      607.74     73.09 o 
  -3   5  12     1013.21     1018.12     70.49 o 
  -2   5  12      332.97      323.50     64.41 o 
  -1   5  12      125.30      158.67     64.82 o 
   0   5  12     1005.38     1134.70     74.97 o 
   1   5  12      327.71      331.51     68.90 o 
   2   5  12      123.29       12.97     66.77 o 
   3   5  12      148.01       76.71     79.05 o 
   4   5  12      526.36      447.70    101.55 o 
   5   5  12      303.72      324.58    115.37 o 
   6   5  12       80.20      131.58    213.21 o 
 -14   6  12      357.86      319.52    119.00 o 
 -13   6  12        0.05      -30.26     89.69 o 
 -12   6  12      186.06       89.02     87.01 o 
 -11   6  12      418.04      459.90     80.88 o 
 -10   6  12      372.79      447.52     76.68 o 
  -9   6  12     3189.49     3089.06    108.78 o 
  -8   6  12        6.08       -5.68     64.06 o 
  -7   6  12       80.16      169.06     59.45 o 
  -6   6  12     1251.01     1340.13     77.42 o 
  -5   6  12       24.58       42.27     68.23 o 
  -4   6  12      610.81      582.34     74.35 o 
  -3   6  12        2.40      -24.64     62.60 o 
  -2   6  12       44.40       50.23     62.26 o 
  -1   6  12      957.77     1119.50     83.57 o 
   0   6  12       25.87       10.81     75.09 o 
   1   6  12      316.99      227.83     78.87 o 
   2   6  12       70.05       42.94     68.77 o 
   3   6  12       58.46       17.30     77.14 o 
   4   6  12      292.79      207.35     99.03 o 
   5   6  12      282.63      472.65    121.40 o 
   6   6  12       71.05       98.69    170.57 o 
 -14   7  12      266.08      202.82    122.77 o 
 -13   7  12      128.79       34.60     87.07 o 
 -12   7  12      164.36      189.17     79.00 o 
 -11   7  12      115.61       99.97     75.92 o 
 -10   7  12     1842.38     1744.44     89.26 o 
  -9   7  12      243.59      356.08     74.21 o 
  -8   7  12      200.84      137.22     59.32 o 
  -7   7  12     2966.13     2995.66     81.42 o 
  -6   7  12       62.09       83.13     68.43 o 
  -5   7  12     2175.46     2252.89     86.72 o 
  -4   7  12      111.86       93.85     69.15 o 
  -3   7  12        8.07       31.76     63.48 o 
  -2   7  12      237.64      253.16     64.57 o 
  -1   7  12       14.88       20.71     75.87 o 
   0   7  12      479.61      496.19     82.65 o 
   1   7  12      157.89      304.76     84.08 o 
   2   7  12      474.04      422.79     99.43 o 
   3   7  12       90.86       62.21     93.70 o 
   4   7  12      293.61      323.00     87.31 o 
   5   7  12      373.93      331.00    120.83 o 
   6   7  12       45.00      240.01    196.15 o 
 -14   8  12      334.39      445.68    124.40 o 
 -13   8  12       17.33       26.73    116.54 o 
 -12   8  12        9.36       16.85     74.62 o 
 -11   8  12      312.26      362.93     80.14 o 
 -10   8  12        1.54       28.80     73.54 o 
  -9   8  12     2468.97     2218.11     91.61 o 
  -8   8  12        1.56      -23.38     60.37 o 
  -7   8  12        9.64       51.46     67.74 o 
  -6   8  12     2148.94     2324.99     91.82 o 
  -5   8  12       71.57       53.36     68.64 o 
  -4   8  12       73.56       58.42     69.79 o 
  -3   8  12      120.15      125.66     69.93 o 
  -2   8  12       23.29      100.52     76.26 o 
  -1   8  12      190.85      204.55     78.81 o 
   0   8  12      171.67      248.25     78.48 o 
   1   8  12      248.99      274.27     83.25 o 
   2   8  12      315.63      414.66    102.57 o 
   3   8  12       94.67      161.98    100.12 o 
   4   8  12      338.60      531.94    104.62 o 
   5   8  12      135.99      240.01    209.55 o 
 -14   9  12        0.12      131.01    119.87 o 
 -13   9  12       22.69       21.02    112.13 o 
 -12   9  12      237.02      145.35     78.19 o 
 -11   9  12        5.59       55.83     78.51 o 
 -10   9  12      855.89      750.17     81.24 o 
  -9   9  12        6.44       -5.90     78.71 o 
  -8   9  12     1050.35     1021.98     70.86 o 
  -7   9  12      269.53      288.27     66.08 o 
  -6   9  12      771.09      743.88     75.57 o 
  -5   9  12      509.87      577.64     75.06 o 
  -4   9  12      246.31      217.18     70.79 o 
  -3   9  12       20.15       69.88     86.44 o 
  -2   9  12        5.15       37.90     78.77 o 
  -1   9  12      413.23      379.28     83.59 o 
   0   9  12      895.43      825.12     90.05 o 
   1   9  12       54.10      225.07     96.34 o 
   2   9  12       13.65      147.12    100.04 o 
   3   9  12      795.10      689.42    101.08 o 
   4   9  12      704.75      688.65    106.33 o 
   5   9  12       42.40       -7.31    224.17 o 
 -14  10  12        1.12       35.33    182.75 o 
 -13  10  12       69.49      127.84    122.90 o 
 -12  10  12       40.03       60.22     94.29 o 
 -11  10  12      394.84      297.41     79.06 o 
 -10  10  12       19.98       74.51     80.51 o 
  -9  10  12      614.73      617.93     86.00 o 
  -8  10  12       14.38       37.18     62.05 o 
  -7  10  12     1396.91     1506.30     76.74 o 
  -6  10  12       88.52       17.35     65.75 o 
  -5  10  12      284.81      179.81     72.78 o 
  -4  10  12      300.05      285.78     74.27 o 
  -3  10  12      386.90      456.31     94.22 o 
  -2  10  12      743.99      914.18     87.78 o 
  -1  10  12      147.82      237.81     84.89 o 
   0  10  12       21.41       52.63     82.68 o 
   1  10  12     1947.94     1908.97    119.79 o 
   2  10  12     2614.14     2258.71    124.25 o 
   3  10  12       10.34      111.68     99.74 o 
   4  10  12       86.66      124.64    113.55 o 
   5  10  12      237.27      190.06    226.61 o 
 -13  11  12       53.88       93.93    114.64 o 
 -12  11  12       78.52       16.42    111.06 o 
 -11  11  12      110.71      150.97     86.53 o 
 -10  11  12      363.51      213.08     85.03 o 
  -9  11  12      190.94      261.11     82.49 o 
  -8  11  12     1498.95     1680.93     88.48 o 
  -7  11  12      262.55      222.26     74.15 o 
  -6  11  12     2583.59     2438.48     85.69 o 
  -5  11  12      126.72      112.50     65.22 o 
  -4  11  12     1496.92     1726.52    103.89 o 
  -3  11  12      453.40      557.44     94.75 o 
  -2  11  12      212.47      288.24     83.57 o 
  -1  11  12      500.53      465.27     87.97 o 
   0  11  12     1114.54      898.66     96.38 o 
   1  11  12        1.65      107.87     98.62 o 
   2  11  12      101.87      290.58     99.51 o 
   3  11  12     1158.96     1019.71    109.56 o 
   4  11  12      420.14      196.68    119.01 o 
 -13  12  12      122.04      311.88    142.21 o 
 -12  12  12       68.70      145.79    109.51 o 
 -11  12  12      419.59      317.89    103.11 o 
 -10  12  12       19.15        5.86     79.82 o 
  -9  12  12      482.06      499.53     87.97 o 
  -8  12  12       36.06      124.91     84.47 o 
  -7  12  12     2294.10     2710.33    138.57 o 
  -6  12  12      441.53      397.03     70.81 o 
  -5  12  12        2.12      -31.11     68.16 o 
  -4  12  12       91.83       65.51     79.69 o 
  -3  12  12       77.45      140.62     81.60 o 
  -2  12  12      188.00      188.08     83.79 o 
  -1  12  12      411.05      536.35     87.32 o 
   0  12  12      100.59      113.00     93.30 o 
   1  12  12     4492.05     4236.79    143.68 o 
   2  12  12      167.05      170.07    111.99 o 
   3  12  12       90.81      134.62    102.42 o 
   4  12  12      166.86       54.83    219.30 o 
 -13  13  12        1.68      132.80    186.41 o 
 -12  13  12      125.08      239.91    112.98 o 
 -11  13  12       53.23      110.73    102.85 o 
 -10  13  12      318.91      192.87    102.82 o 
  -9  13  12       13.77       15.87     80.13 o 
  -8  13  12     1175.27     1320.86    100.85 o 
  -7  13  12       36.31       98.28     73.87 o 
  -6  13  12      982.63      977.27     76.57 o 
  -5  13  12      254.19      188.20     79.44 o 
  -4  13  12      316.98      388.61     84.11 o 
  -3  13  12      202.06      148.50     85.76 o 
  -2  13  12       23.45       26.80     74.31 o 
  -1  13  12      275.45      251.64     77.60 o 
   0  13  12      530.15      216.62    105.30 o 
   1  13  12       64.57       -4.49    105.36 o 
   2  13  12      425.29      522.85    105.98 o 
   3  13  12      338.26      314.29    156.35 o 
   4  13  12      123.44      113.31    185.19 o 
 -12  14  12        5.02      128.37    132.45 o 
 -11  14  12      146.27      175.22    108.89 o 
 -10  14  12      193.14      143.94    107.06 o 
  -9  14  12      288.49      238.25     99.77 o 
  -8  14  12        0.08      -12.96     82.86 o 
  -7  14  12     1320.17     1429.88     87.66 o 
  -6  14  12      372.16      494.60     75.90 o 
  -5  14  12      289.80      197.14     81.93 o 
  -4  14  12       30.70       71.85     82.80 o 
  -3  14  12      642.51      651.00     86.46 o 
  -2  14  12      201.35      115.72     77.08 o 
  -1  14  12        9.11      -59.88     79.58 o 
   0  14  12        7.50      -13.63    104.36 o 
   1  14  12      890.38      756.24    113.96 o 
   2  14  12      474.16      433.06    152.51 o 
   3  14  12      444.39      471.50    221.74 o 
 -12  15  12      205.72      283.90    126.81 o 
 -11  15  12       64.59       82.28    131.66 o 
 -10  15  12      360.63      389.02    112.96 o 
  -9  15  12       29.50        0.15    133.73 o 
  -8  15  12      342.16      352.93     85.30 o 
  -7  15  12      358.10      378.50     76.84 o 
  -6  15  12      335.51      289.69     80.13 o 
  -5  15  12      541.01      693.30     87.91 o 
  -4  15  12       27.02      126.48     84.13 o 
  -3  15  12       20.12       65.14     85.90 o 
  -2  15  12      167.36      111.36     78.70 o 
  -1  15  12        3.16       24.73     78.75 o 
   0  15  12       13.60      -19.99    101.37 o 
   1  15  12      346.73      376.36    106.56 o 
   2  15  12      250.03      549.47    226.61 o 
   3  15  12       94.30       10.97    188.84 o 
 -12  16  12       19.54       -6.09    165.69 o 
 -11  16  12       17.87      147.42    135.22 o 
 -10  16  12      116.40      372.81    202.24 o 
  -9  16  12      309.85      303.81    141.76 o 
  -8  16  12       26.24      -11.22     88.01 o 
  -7  16  12       23.55       15.99    102.36 o 
  -6  16  12      255.22      403.19     81.45 o 
  -5  16  12       19.76       98.24     84.50 o 
  -4  16  12      259.97      293.62     88.00 o 
  -3  16  12       38.76      186.12     81.68 o 
  -2  16  12        1.64       43.17     78.42 o 
  -1  16  12      119.02       74.40     80.35 o 
   0  16  12      211.48      248.90    107.39 o 
   1  16  12      205.19      152.29    188.84 o 
   2  16  12        2.41       21.93    209.55 o 
   3  16  12       30.91       42.64    179.10 o 
 -12  17  12      148.63      169.35    160.82 o 
 -11  17  12      105.84      235.96    135.45 o 
 -10  17  12       40.16      255.85    204.68 o 
  -9  17  12      102.77      336.26    198.59 o 
  -8  17  12       53.76      -22.56    105.26 o 
  -7  17  12      905.42      765.99    115.67 o 
  -6  17  12      117.31      141.46     79.21 o 
  -5  17  12      934.62      998.03     92.91 o 
  -4  17  12        1.32       64.71     85.26 o 
  -3  17  12       16.93       53.13     84.89 o 
  -2  17  12       49.03       68.40     79.42 o 
  -1  17  12        3.82       50.47     94.88 o 
   0  17  12      131.10      -12.18    197.37 o 
   1  17  12       45.35       51.17    169.35 o 
   2  17  12        0.65       62.14    209.55 o 
 -11  18  12       12.09        3.66    209.55 o 
 -10  18  12      201.29      337.48    202.24 o 
  -9  18  12       77.35      190.06    186.41 o 
  -8  18  12       54.52      -12.18    194.93 o 
  -7  18  12      107.40        4.00    116.45 o 
  -6  18  12      392.53      408.81     81.60 o 
  -5  18  12        9.01      -30.35     85.87 o 
  -4  18  12      822.74      658.05     94.24 o 
  -3  18  12       59.05      113.71     88.19 o 
  -2  18  12       40.78       31.63     79.26 o 
  -1  18  12        5.70      186.13    138.19 o 
   0  18  12      162.57       62.14    209.55 o 
   1  18  12       10.23      -84.07    176.66 o 
 -10  19  12        2.30       92.59    199.81 o 
  -8  19  12        5.98     -137.67    199.81 o 
  -7  19  12      143.32       54.83    203.46 o 
  -6  19  12        1.28      -36.16     90.20 o 
  -5  19  12      883.80      742.53     91.12 o 
  -4  19  12       93.01      113.94     94.37 o 
  -3  19  12      348.90      274.01    134.95 o 
  -2  19  12        7.92      116.34     96.66 o 
  -1  19  12       69.44       83.98    129.01 o 
   0  19  12       15.21      -70.59    158.82 o 
   1  19  12        0.69       -1.22    170.57 o 
 -10  20  12       35.87      -10.97    201.03 o 
  -5  20  12      114.61       -7.84    104.68 o 
  -4  20  12      441.00      583.58    190.06 o 
  -3  20  12      101.40       46.71    138.05 o 
  -2  20  12      399.17      278.27     94.11 o 
  -1  20  12       81.16      256.50    153.86 o 
   0  20  12      313.25      164.69    116.33 o 
   1  20  12      110.19       98.69    224.17 o 
  -5  21  12     1092.78      854.05    177.88 o 
  -4  21  12       16.81      209.55    182.75 o 
  -3  21  12      307.95      221.24    138.88 o 
  -2  21  12       29.89      115.84    140.98 o 
  -1  21  12      681.55      542.80    156.95 o 
  -4  22  12      528.69      764.86    173.00 o 
  -3  22  12      114.73      209.62    152.50 o 
  -2  22  12      341.84       98.69    238.79 o 
 -15   0  13      833.57      751.71    203.46 o 
 -13   0  13      165.66       73.71    138.41 o 
 -11   0  13      525.08      436.90    127.91 o 
  -9   0  13     2190.43     1938.93    140.33 o 
  -7   0  13       85.52       11.94     83.90 o 
  -5   0  13     1809.92     2114.71    109.98 o 
  -3   0  13      161.40       93.04     86.65 o 
  -1   0  13     1212.41     1440.08     93.55 o 
   1   0  13       37.44       36.56     82.11 o 
   3   0  13      430.92      506.77    147.20 o 
   5   0  13      690.72      871.11    240.01 o 
 -15   1  13       20.91       47.52    179.10 o 
 -14   1  13       73.91      216.76     99.98 o 
 -13   1  13      116.87      144.72     97.00 o 
 -12   1  13       54.44       31.76     88.39 o 
 -11   1  13        2.42      -28.28     84.33 o 
 -10   1  13      795.48      743.96     90.53 o 
  -9   1  13      175.54      140.75     79.11 o 
  -8   1  13      582.06      325.12     78.24 o 
  -7   1  13       40.72       68.55     58.48 o 
  -6   1  13     1649.80     1774.30     82.62 o 
  -5   1  13        2.74       43.75     67.74 o 
  -4   1  13      549.11      700.88     66.91 o 
  -3   1  13      185.12      208.39     60.26 o 
  -2   1  13       95.76      151.84     59.14 o 
  -1   1  13       18.72       72.28     60.02 o 
   0   1  13      637.22      590.61     61.52 o 
   1   1  13      222.33      228.85     65.38 o 
   2   1  13      489.93      342.46     75.00 o 
   3   1  13      110.92      107.26    101.21 o 
   4   1  13       24.57      113.55    102.82 o 
   5   1  13       75.25       10.57    149.66 o 
 -15   2  13      454.56      469.06    196.15 o 
 -14   2  13       36.92       83.79     95.47 o 
 -13   2  13       72.62       72.57     91.50 o 
 -12   2  13       49.10       63.29     89.54 o 
 -11   2  13      148.05      199.27     88.57 o 
 -10   2  13      178.19      103.37     85.65 o 
  -9   2  13      805.52      575.55     85.34 o 
  -8   2  13        0.10      -19.30     72.89 o 
  -7   2  13      429.87      322.31     60.38 o 
  -6   2  13      296.48      364.39     70.04 o 
  -5   2  13      924.65     1033.24     89.60 o 
  -4   2  13      815.18      921.57     64.41 o 
  -3   2  13      227.46      196.89     57.41 o 
  -2   2  13       34.77       54.78     58.71 o 
  -1   2  13      689.72      745.84     66.07 o 
   0   2  13      216.47      292.26     63.06 o 
   1   2  13       46.02       18.91     71.06 o 
   2   2  13        1.44       11.57     70.78 o 
   3   2  13      284.19      210.53    102.40 o 
   4   2  13        6.38      113.70    104.12 o 
   5   2  13      399.22      433.16    148.69 o 
 -15   3  13       24.87       96.25    179.10 o 
 -14   3  13      184.77      240.18     94.97 o 
 -13   3  13      161.41      413.48     96.85 o 
 -12   3  13       12.94      -18.00     90.71 o 
 -11   3  13      220.03      191.49     87.59 o 
 -10   3  13       25.97       31.71     84.75 o 
  -9   3  13      335.53      271.53     80.03 o 
  -8   3  13     1412.12     1255.81     87.54 o 
  -7   3  13      242.08      314.25     60.32 o 
  -6   3  13      318.16      367.69     71.77 o 
  -5   3  13        9.12       33.15     74.02 o 
  -4   3  13      360.15      427.64     72.33 o 
  -3   3  13      750.34      904.80     73.10 o 
  -2   3  13        1.41        0.70     58.58 o 
  -1   3  13        9.08       23.20     59.18 o 
   0   3  13      580.82      517.50     72.14 o 
   1   3  13        0.24      -40.85     69.85 o 
   2   3  13       62.58       -1.39     70.79 o 
   3   3  13       68.61      179.90     94.06 o 
   4   3  13      315.17      403.55    134.00 o 
   5   3  13      185.89       82.42    307.02 o 
 -15   4  13       21.84      300.93    179.10 o 
 -14   4  13      133.09      185.43     99.76 o 
 -13   4  13       20.61       24.21     91.39 o 
 -12   4  13      423.25      458.57     94.37 o 
 -11   4  13       60.09       53.02     76.22 o 
 -10   4  13      100.53      205.92     85.93 o 
  -9   4  13       46.16       56.64     79.83 o 
  -8   4  13        9.70      -10.24     73.96 o 
  -7   4  13     1426.00     1325.65     80.17 o 
  -6   4  13      634.66      796.93     79.32 o 
  -5   4  13      620.44      692.25     78.28 o 
  -4   4  13     1434.41     1612.15     79.89 o 
  -3   4  13       80.53       82.84     65.89 o 
  -2   4  13      376.06      408.06     68.83 o 
  -1   4  13        1.96       -6.43     66.53 o 
   0   4  13        4.04       -1.64     70.02 o 
   1   4  13      458.88      343.01     72.94 o 
   2   4  13      196.24      222.84     74.54 o 
   3   4  13      226.96      143.54     72.48 o 
   4   4  13        6.56       41.28    120.72 o 
   5   4  13      129.57      -28.02    192.50 o 
 -14   5  13       17.55        2.98     96.04 o 
 -13   5  13      415.16      570.55    114.12 o 
 -12   5  13       30.16       65.38     89.14 o 
 -11   5  13      321.07      260.06     79.07 o 
 -10   5  13      117.07      160.62     86.82 o 
  -9   5  13      264.65      193.41     79.27 o 
  -8   5  13      693.91      728.63     83.12 o 
  -7   5  13        2.65       57.07     72.83 o 
  -6   5  13      550.49      571.79     78.41 o 
  -5   5  13      282.46      233.56     76.20 o 
  -4   5  13      571.11      486.57     76.59 o 
  -3   5  13      635.61      854.98     72.34 o 
  -2   5  13       24.61       28.40     66.79 o 
  -1   5  13       17.75        0.70     78.44 o 
   0   5  13      101.81       28.83     80.07 o 
   1   5  13      155.65       93.39     84.05 o 
   2   5  13      959.80      857.20     80.37 o 
   3   5  13      262.76      272.20     77.75 o 
   4   5  13       92.02      -52.07    139.92 o 
   5   5  13       17.32      -18.28    199.81 o 
 -14   6  13       69.93       57.56     94.99 o 
 -13   6  13       25.10       37.41     91.95 o 
 -12   6  13      706.54      737.55     87.18 o 
 -11   6  13       70.36      184.98     77.86 o 
 -10   6  13       43.19       27.39     75.93 o 
  -9   6  13        5.14       36.16     79.55 o 
  -8   6  13        0.58       17.11     68.60 o 
  -7   6  13     1507.60     1661.40     86.43 o 
  -6   6  13       84.26      108.01     72.82 o 
  -5   6  13      803.42      684.68     79.01 o 
  -4   6  13      545.76      607.31     79.47 o 
  -3   6  13      128.17      138.87     68.14 o 
  -2   6  13      740.13      765.88     85.02 o 
  -1   6  13        0.85       22.30     79.80 o 
   0   6  13      155.34       14.29     82.66 o 
   1   6  13      633.85      696.62     91.13 o 
   2   6  13      737.13      687.71     87.60 o 
   3   6  13      428.07      316.75     89.19 o 
   4   6  13        0.31        8.94    104.45 o 
   5   6  13       42.57      -52.39    181.53 o 
 -14   7  13       13.39      -15.84    173.00 o 
 -13   7  13      388.95      431.14     93.09 o 
 -12   7  13        1.25       73.40     79.99 o 
 -11   7  13      682.16      651.70     85.92 o 
 -10   7  13       12.06       27.53     73.75 o 
  -9   7  13      181.42      113.25     72.45 o 
  -8   7  13      577.98      786.17     87.65 o 
  -7   7  13      397.41      318.45     76.07 o 
  -6   7  13      783.30      709.82     80.75 o 
  -5   7  13      766.38      677.17     78.26 o 
  -4   7  13        4.21       38.66     74.70 o 
  -3   7  13      861.55     1001.40     76.57 o 
  -2   7  13      792.40      955.94     89.25 o 
  -1   7  13      529.49      401.55     85.60 o 
   0   7  13      108.43       80.66     81.61 o 
   1   7  13      406.43      401.27     89.58 o 
   2   7  13     1206.13     1240.80     97.04 o 
   3   7  13       10.95      -23.95     89.79 o 
   4   7  13        3.90      -38.99    226.61 o 
 -13   8  13       32.30       40.87     93.44 o 
 -12   8  13      898.15      893.87     88.64 o 
 -11   8  13      247.15      389.39     83.26 o 
 -10   8  13      963.09      844.91     83.65 o 
  -9   8  13      145.18      196.62     84.71 o 
  -8   8  13       55.06       17.96     79.54 o 
  -7   8  13      682.93      723.04     80.35 o 
  -6   8  13     1156.35     1091.81     85.72 o 
  -5   8  13        6.10       40.83     73.01 o 
  -4   8  13      352.91      327.79     77.54 o 
  -3   8  13        6.51       24.90     80.05 o 
  -2   8  13      350.35      346.29     83.72 o 
  -1   8  13        7.49      100.82     84.59 o 
   0   8  13      332.18      246.87     88.45 o 
   1   8  13      232.55      443.60     91.42 o 
   2   8  13      202.63      308.96     94.44 o 
   3   8  13       32.29      -38.38    116.41 o 
   4   8  13      111.17        4.87    194.93 o 
 -13   9  13      282.60      176.90    108.26 o 
 -12   9  13       62.36      151.83     81.85 o 
 -11   9  13      883.15      741.41     86.39 o 
 -10   9  13       14.82      111.66     83.99 o 
  -9   9  13      119.51      159.39     86.49 o 
  -8   9  13      196.28      249.20     74.73 o 
  -7   9  13       36.51       36.22     73.08 o 
  -6   9  13      190.51      176.21     76.46 o 
  -5   9  13      181.04      166.59     75.94 o 
  -4   9  13       76.17       23.99     75.67 o 
  -3   9  13     3181.80     2868.13    108.67 o 
  -2   9  13      134.07      274.06     85.10 o 
  -1   9  13      330.38      408.49     87.91 o 
   0   9  13       41.53      189.95     92.13 o 
   1   9  13      193.03      258.58     93.22 o 
   2   9  13       35.74      182.38     91.63 o 
   3   9  13      502.67      368.55    144.73 o 
 -13  10  13       17.21       -1.21    117.64 o 
 -12  10  13      557.45      454.80     95.48 o 
 -11  10  13        6.04      -13.07     86.85 o 
 -10  10  13      703.68      699.85     90.73 o 
  -9  10  13       80.00       88.39    107.22 o 
  -8  10  13       20.21       15.15     73.86 o 
  -7  10  13       17.69      -39.84     69.04 o 
  -6  10  13      134.95       89.35     78.16 o 
  -5  10  13      208.97      289.17     75.49 o 
  -4  10  13     1950.22     1685.22    107.29 o 
  -3  10  13        3.75       51.46     80.58 o 
  -2  10  13      137.48      174.48     87.23 o 
  -1  10  13       21.18       35.62     88.28 o 
   0  10  13     1231.19     1390.15    100.70 o 
   1  10  13      126.50      167.17     95.44 o 
   2  10  13      313.75      377.86    120.31 o 
   3  10  13      393.62      232.70    240.01 o 
 -13  11  13      171.68       28.02    187.62 o 
 -12  11  13       43.90       -4.63    103.84 o 
 -11  11  13      310.54      289.30     85.69 o 
 -10  11  13        7.24      -23.23     88.24 o 
  -9  11  13     1192.13     1544.03    124.01 o 
  -8  11  13      109.40      135.81     75.69 o 
  -7  11  13        6.01      -32.07     77.13 o 
  -6  11  13      232.43      152.79     69.15 o 
  -5  11  13      294.12      262.79     72.08 o 
  -4  11  13        0.36       11.08     94.26 o 
  -3  11  13      303.63      192.45     87.76 o 
  -2  11  13       21.24       42.36     88.29 o 
  -1  11  13      604.31      598.75     92.98 o 
   0  11  13        7.59       76.92     92.89 o 
   1  11  13      923.06      939.69     99.90 o 
   2  11  13      291.31      151.07    225.39 o 
   3  11  13      633.19      611.61    208.34 o 
 -13  12  13        9.74      -41.42    168.13 o 
 -12  12  13      280.60       73.27    129.54 o 
 -11  12  13       16.25      -39.70    103.59 o 
 -10  12  13      350.72      383.77     89.54 o 
  -9  12  13        0.86        7.55    103.71 o 
  -8  12  13      482.57      442.42     79.36 o 
  -7  12  13       29.32       50.67     74.78 o 
  -6  12  13        6.39      -50.23     72.15 o 
  -5  12  13       39.50      -69.57     82.11 o 
  -4  12  13     1269.92     1143.60     91.89 o 
  -3  12  13       12.06        2.67     88.26 o 
  -2  12  13      133.83      102.55     85.85 o 
  -1  12  13       19.56      -44.68     92.43 o 
   0  12  13      996.95     1254.91    108.54 o 
   1  12  13        0.33       76.70    101.69 o 
   2  12  13       13.21      171.79    215.65 o 
 -12  13  13       21.41       80.52    134.26 o 
 -11  13  13      214.77      137.06    126.64 o 
 -10  13  13       79.94      -94.46    100.02 o 
  -9  13  13      212.30      215.08    105.66 o 
  -8  13  13        3.40       45.24     91.05 o 
  -7  13  13       40.45       56.44     79.19 o 
  -6  13  13       86.76       49.55     82.25 o 
  -5  13  13       44.08        3.83     83.99 o 
  -4  13  13      117.57       41.93     88.00 o 
  -3  13  13      492.96      267.50     90.70 o 
  -2  13  13       16.77       -9.09     80.61 o 
  -1  13  13     1144.17     1098.49     91.24 o 
   0  13  13       30.47      -59.04     90.26 o 
   1  13  13      369.02      126.71    225.39 o 
   2  13  13       74.99       88.94    192.50 o 
 -12  14  13      121.45      116.96    186.41 o 
 -11  14  13       38.93       36.69    126.03 o 
 -10  14  13       78.34       62.14    196.15 o 
  -9  14  13       31.61       18.88    103.73 o 
  -8  14  13      595.63      426.83     92.67 o 
  -7  14  13       26.22       65.98     78.43 o 
  -6  14  13       96.53      110.84     83.19 o 
  -5  14  13        3.96       26.90     86.26 o 
  -4  14  13      401.22      225.70     88.29 o 
  -3  14  13       62.42       80.02     77.19 o 
  -2  14  13      827.07      671.58     86.59 o 
  -1  14  13      139.33       23.69     78.93 o 
   0  14  13      405.92      359.35    145.79 o 
   1  14  13      219.13      191.28    214.43 o 
   2  14  13        6.09      286.31    225.39 o 
 -12  15  13       55.84      148.64    185.19 o 
 -11  15  13      182.48      314.33    188.84 o 
 -10  15  13      134.15      121.83    198.59 o 
  -9  15  13        3.41       -3.55    115.88 o 
  -8  15  13      174.05      300.30     96.27 o 
  -7  15  13        0.59       64.80     92.67 o 
  -6  15  13      162.24      158.18     84.02 o 
  -5  15  13       12.66       38.35     86.17 o 
  -4  15  13        2.08       29.00     90.74 o 
  -3  15  13      566.29      474.11     87.64 o 
  -2  15  13       35.67      132.21     83.26 o 
  -1  15  13      518.28      449.95    143.86 o 
   0  15  13       34.99     -104.69    145.79 o 
   1  15  13       90.01       -4.87    187.62 o 
 -11  16  13       11.09       85.28    197.37 o 
 -10  16  13       31.51      154.73    208.34 o 
  -9  16  13      624.38      774.86    211.99 o 
  -8  16  13       64.99      129.70    125.86 o 
  -7  16  13     1115.55      912.42    125.75 o 
  -6  16  13       57.91       90.65     83.96 o 
  -5  16  13        9.21       22.51     88.78 o 
  -4  16  13       82.10      146.31     92.13 o 
  -3  16  13       56.71       86.92     81.63 o 
  -2  16  13      700.92      651.13    122.65 o 
  -1  16  13       61.10      -52.43    139.97 o 
   0  16  13      103.16      140.85    159.75 o 
   1  16  13      263.38      261.94    190.06 o 
 -10  17  13      320.42      531.19    214.43 o 
  -9  17  13        0.30      231.48    183.97 o 
  -8  17  13      516.83      537.74    169.96 o 
  -7  17  13       61.12       86.53    133.41 o 
  -6  17  13      666.50      562.95     99.59 o 
  -5  17  13        9.65       52.69     98.65 o 
  -4  17  13      120.62      115.22     97.10 o 
  -3  17  13       75.36      269.84    117.99 o 
  -2  17  13       28.89      228.57    111.06 o 
  -1  17  13       18.60       63.14    143.34 o 
   0  17  13      215.85      107.30    180.31 o 
 -10  18  13       24.46      276.56    204.68 o 
  -7  18  13     1805.26     1630.13    194.93 o 
  -6  18  13      197.65      136.17    111.78 o 
  -5  18  13       74.70       59.09    123.84 o 
  -4  18  13      251.61      433.73    199.81 o 
  -3  18  13      104.87      234.72    142.56 o 
  -2  18  13       12.30      117.09    136.45 o 
  -1  18  13       34.36      -71.84    142.73 o 
  -6  19  13      206.09       45.08    175.44 o 
  -5  19  13      124.55      -19.49    174.22 o 
  -4  19  13      219.23      261.94    193.72 o 
  -3  19  13        1.25      222.95    143.15 o 
  -2  19  13       29.26      192.80    145.87 o 
  -6  20  13       72.89       64.57    157.17 o 
  -5  20  13      362.59       41.42    176.66 o 
  -4  20  13        2.05      176.66    177.88 o 
  -5  21  13       35.30       59.70    180.31 o 
 -14   0  14      359.70      499.52    205.90 o 
 -12   0  14      418.76      343.82    131.21 o 
 -10   0  14      339.78      206.85    126.98 o 
  -8   0  14      523.67      631.74    117.09 o 
  -6   0  14      300.53      337.72    127.07 o 
  -4   0  14      410.32      519.31    100.20 o 
  -2   0  14        7.03       27.46     97.12 o 
   0   0  14     1433.28     1165.46    101.11 o 
   2   0  14     1589.59     1829.66    183.36 o 
   4   0  14       45.23      182.75    199.81 o 
 -14   1  14       61.54      216.18    134.32 o 
 -13   1  14      703.74      662.93    101.81 o 
 -12   1  14        1.07      -57.07     92.42 o 
 -11   1  14      298.42      108.01     86.86 o 
 -10   1  14        6.51       19.18     86.67 o 
  -9   1  14      301.84      216.20     85.15 o 
  -8   1  14       12.14      -15.32     76.17 o 
  -7   1  14     1425.88     1624.47     86.25 o 
  -6   1  14      486.49      464.74     92.04 o 
  -5   1  14      380.57      495.61     80.68 o 
  -4   1  14       65.71       85.51     66.76 o 
  -3   1  14      628.59      659.97     72.71 o 
  -2   1  14      116.92      177.66     63.77 o 
  -1   1  14      525.62      332.25     66.43 o 
   0   1  14       88.01      108.21     72.67 o 
   1   1  14     1460.93     1458.63    122.84 o 
   2   1  14       68.41       91.97     88.52 o 
   3   1  14      223.43      442.25    149.24 o 
   4   1  14       69.08      157.17    187.62 o 
 -14   2  14      166.00      168.13    182.75 o 
 -13   2  14        1.27      -88.68     99.26 o 
 -12   2  14      544.55      406.82     99.34 o 
 -11   2  14       18.66       32.20     89.54 o 
 -10   2  14      278.69      197.70     91.17 o 
  -9   2  14      129.35       58.09     83.90 o 
  -8   2  14      140.61      264.93     77.82 o 
  -7   2  14       44.60       37.39     71.33 o 
  -6   2  14      252.11      310.42     88.97 o 
  -5   2  14     1567.37     1679.99     90.85 o 
  -4   2  14      647.13      756.88     77.70 o 
  -3   2  14      218.20      233.75     70.62 o 
  -2   2  14       72.85       91.77     62.15 o 
  -1   2  14       52.38       70.12     65.38 o 
   0   2  14      854.31      652.55     79.19 o 
   1   2  14       42.13       26.65     75.70 o 
   2   2  14      514.67      602.87     92.32 o 
   3   2  14       53.85      159.33    148.29 o 
   4   2  14       19.50      -37.77    216.86 o 
 -14   3  14      119.69      138.89    182.75 o 
 -13   3  14      488.88      446.65     99.77 o 
 -12   3  14        1.07      -10.89     94.91 o 
 -11   3  14      321.49      300.87     93.58 o 
 -10   3  14        9.57       27.91     85.51 o 
  -9   3  14       44.43       57.23     85.23 o 
  -8   3  14      181.01      137.12     95.32 o 
  -7   3  14      218.58      237.46     74.12 o 
  -6   3  14     1027.76     1217.20     97.54 o 
  -5   3  14      212.15      269.26     73.10 o 
  -4   3  14      411.05      382.02     73.54 o 
  -3   3  14      402.52      360.67     71.70 o 
  -2   3  14      549.36      751.33     76.99 o 
  -1   3  14       22.87       17.15     84.98 o 
   0   3  14        1.32      -46.73     73.50 o 
   1   3  14      154.82       87.02     76.16 o 
   2   3  14       46.30       31.63    114.31 o 
   3   3  14      221.46      201.70    158.38 o 
   4   3  14       71.95       51.17    182.75 o 
 -14   4  14      150.76       88.94    173.00 o 
 -13   4  14        3.43       42.15     97.02 o 
 -12   4  14      345.25      308.73     96.09 o 
 -11   4  14        5.51        3.98     92.00 o 
 -10   4  14      686.08      525.90     91.25 o 
  -9   4  14       23.93       14.87     81.80 o 
  -8   4  14        3.84      -11.64     91.67 o 
  -7   4  14      387.41      361.39     89.78 o 
  -6   4  14      101.34      137.53     80.16 o 
  -5   4  14      728.80      920.17     88.79 o 
  -4   4  14      886.75      863.01     79.60 o 
  -3   4  14       25.93      110.93     71.35 o 
  -2   4  14       21.20      -37.39     71.25 o 
  -1   4  14        5.11      -12.29     83.63 o 
   0   4  14      196.51       87.78     85.65 o 
   1   4  14       49.53      105.11     87.21 o 
   2   4  14      244.32      203.13     93.21 o 
   3   4  14      175.26      110.64    136.96 o 
   4   4  14       30.23      -96.25    202.24 o 
 -14   5  14       52.11      -47.52    179.10 o 
 -13   5  14      159.84       64.81     96.57 o 
 -12   5  14       26.24       33.65     81.43 o 
 -11   5  14      310.22      335.21     84.21 o 
 -10   5  14      133.80      153.42     88.78 o 
  -9   5  14      125.99      133.91     83.17 o 
  -8   5  14      306.63      175.13    128.79 o 
  -7   5  14       16.44       73.40     86.71 o 
  -6   5  14      799.87      956.92     87.92 o 
  -5   5  14       96.85       93.79     80.17 o 
  -4   5  14       14.07       22.65     72.77 o 
  -3   5  14        5.86      -28.21     70.32 o 
  -2   5  14       44.51       81.47     82.98 o 
  -1   5  14      105.15       34.58     84.65 o 
   0   5  14      111.20      186.17     86.12 o 
   1   5  14       46.95      -47.60     89.81 o 
   2   5  14      140.57       59.90    108.07 o 
   3   5  14       20.75      -63.35    226.61 o 
 -14   6  14      278.46      115.74    173.00 o 
 -13   6  14       73.96       47.38     92.12 o 
 -12   6  14       81.09      105.87     83.38 o 
 -11   6  14       41.55      115.41     81.08 o 
 -10   6  14     1061.33     1114.78    101.57 o 
  -9   6  14       17.58       54.91    100.40 o 
  -8   6  14       38.32      114.64    103.97 o 
  -7   6  14     1207.48     1186.51     88.81 o 
  -6   6  14        0.53      101.11     78.80 o 
  -5   6  14      668.35      695.37     86.26 o 
  -4   6  14      347.89      418.24     76.24 o 
  -3   6  14        4.92      -12.75     72.16 o 
  -2   6  14      584.63      555.90     87.37 o 
  -1   6  14       32.40      -16.70     86.10 o 
   0   6  14      190.13      182.16     87.51 o 
   1   6  14        0.46      -24.53     90.13 o 
   2   6  14        0.76      -68.81    109.45 o 
   3   6  14      300.23      251.21    132.59 o 
 -14   7  14        4.26      -79.19    153.51 o 
 -13   7  14        0.37       34.66     93.57 o 
 -12   7  14       72.11      191.27     81.14 o 
 -11   7  14      209.83      292.80     82.43 o 
 -10   7  14      217.47      188.79     80.51 o 
  -9   7  14      535.25      383.35    132.37 o 
  -8   7  14      629.00      484.64     92.20 o 
  -7   7  14        8.74      121.14     79.23 o 
  -6   7  14      728.42      912.65     85.89 o 
  -5   7  14        6.87       65.45     78.43 o 
  -4   7  14      187.37      226.95     73.03 o 
  -3   7  14       42.63      141.04     86.67 o 
  -2   7  14       11.49      -25.46     75.68 o 
  -1   7  14      169.15      214.59     90.49 o 
   0   7  14      125.75      111.32     91.08 o 
   1   7  14       47.26      -18.11    100.39 o 
   2   7  14        7.34      -20.87    134.66 o 
   3   7  14       26.30      -20.71    168.13 o 
 -13   8  14      322.01      148.73    132.93 o 
 -12   8  14        0.83       89.42     81.03 o 
 -11   8  14       16.96       79.31     80.83 o 
 -10   8  14       52.83      137.16     86.27 o 
  -9   8  14      188.13      172.89    107.88 o 
  -8   8  14       47.57       63.19     85.13 o
[truncated: 25,403 more chars]
